# Supplementary material for: {5,10,15,20-Tetra­kis[4-(oct­yloxy)phen­yl]porphyrinato}copper(II)
Source: Acta Crystallogr Sect E Struct Rep Online. 2011 Nov 5;67(Pt 12):m1673. doi: 10.1107/S1600536811043698 (PMC3238604; doi:10.1107/S1600536811043698)
Supplement: Supplementary file 1 [file e-67-m1673-sup1.cif]

##############################################################################
#                                                                            #
# This CIF contains the data in a paper accepted for publication in          #
# Acta Crystallographica Section E. It conforms to the requirements of       #
# Notes for Authors for Acta Crystallographica Section E, and has been       #
# peer reviewed under the auspices of the IUCr Commission on Journals.       #
#                                                                            #
# Full details of the Crystallographic Information File format               #
# are given in the paper "The Crystallographic Information File (CIF):       #
# a New Standard Archive File for Crystallography" by S. R. Hall, F. H.      #
# Allen and I. D. Brown [Acta Cryst. (1991), A47, 655-685].                  #
#                                                                            #
# The current version of the core CIF dictionary is obtainable from          #
# ftp://ftp.iucr.org/pub/cif_core.dic.                                       #
#                                                                            #
# Software is freely available for graphical display of the structure(s)     #
# in this CIF. For information consult the CIF software page                 #
# http://www.iucr.org/resources/cif/software.                                #
#                                                                            #
# This file may be used for bona fide research purposes within the           #
# scientific community so long as proper attribution is given to the journal # 
# article from which it was obtained.                                        #
#                                                                            #
##############################################################################
data_global
_audit_creation_method     'from SHELXL-97 '
_journal_date_recd_electronic     2011-09-01
_journal_date_accepted     2011-10-21
_journal_name_full     'Acta Crystallographica, Section E'
_journal_year     2011
_journal_volume     67
_journal_issue     12
_journal_page_first     m1673
_journal_page_last     m1673
_journal_paper_category     QM
_journal_coeditor_code     LX2202
loop_
    _publ_contact_author_name
    _publ_contact_author_address
    _publ_contact_author_email
    _publ_contact_author_fax
    _publ_contact_author_phone
    'Prof Hong-bin Zhao'
;
Department of Organic Chemistry
the College of Chemistry
Xiangtan University
Hunan, 411105
People's Republic of China
and
College of Chemistry and Environmental Engineering
Dongguan University of Technology
Guangdong, 523808
People's Republic of China
;
 'zhhbhanlf@163.com' '86-731-58292477' '86-731-58292477'
_publ_section_title
;
{5,10,15,20-Tetrakis[4-(octyloxy)phenyl]porphyrinato}copper(II)
;
loop_
    _publ_author_name
    _publ_author_footnote
    _publ_author_address
    'Yang, De-Liang' ?
;
Department of Organic Chemistry
The College of Chemistry
Xiangtan University
Hunan 411105
People's Republic of China
;
    'Zhao, Hong-Bin' ?
;
Department of Organic Chemistry
The College of Chemistry
Xiangtan University
Hunan 411105
People's Republic of China
and
College of Chemistry and Environmental Engineering
Dongguan University of Technology
Guangdong 523808
People's Republic of China
;
    'Liao, Jun-Xu' ?
;
Cleaner Production Center
Dongguan University of Technology
Guangdong 523808
People's Republic of China
;
    'Chen, Liang' ?
;
Department of Organic Chemistry
The College of Chemistry
Xiangtan University
Hunan 411105
People's Republic of China
;
    'Wang, Bang-Ying' ?
;
Department of Organic Chemistry
The College of Chemistry
Xiangtan University
Hunan 411105
People's Republic of China
;
data_I
_chemical_name_systematic
;
{5,10,15,20-Tetrakis[4-(octyloxy)phenyl]porphyrinato}copper(II)
;
_chemical_name_common     ?
_chemical_formula_moiety     'C76 H92 Cu N4 O4'
_chemical_formula_sum     'C76 H92 Cu N4 O4'
_chemical_formula_iupac     '[Cu (C76 H92 N4 O4)]'
_chemical_formula_weight     1189.08
_chemical_melting_point     ?
_symmetry_cell_setting     monoclinic
_symmetry_space_group_name_H-M     'P 21/c'
_symmetry_space_group_name_Hall     '-P 2ybc'
loop_
    _symmetry_equiv_pos_as_xyz
    'x, y, z'
    '-x, y+1/2, -z+1/2'
    '-x, -y, -z'
    'x, -y-1/2, z-1/2'
_cell_length_a     16.0521(16)
_cell_length_b     19.2628(18)
_cell_length_c     10.4767(10)
_cell_angle_alpha     90.00
_cell_angle_beta     90.024(2)
_cell_angle_gamma     90.00
_cell_volume     3239.5(5)
_cell_formula_units_Z     2
_cell_measurement_reflns_used     3031
_cell_measurement_theta_min     2.47
_cell_measurement_theta_max     23.51
_cell_measurement_temperature     185(2)
_exptl_crystal_description     block
_exptl_crystal_colour     purple
_exptl_crystal_size_max     0.22
_exptl_crystal_size_mid     0.14
_exptl_crystal_size_min     0.08
_exptl_crystal_density_diffrn     1.219
_exptl_crystal_density_meas     ?
_exptl_crystal_density_method     'not measured'
_exptl_crystal_F_000     1274
_exptl_absorpt_coefficient_mu     0.390
_exptl_absorpt_correction_type     multi-scan
_exptl_absorpt_process_details     '(SADABS; Sheldrick, 2004)'
_exptl_absorpt_correction_T_min     0.9191
_exptl_absorpt_correction_T_max     0.9695
_exptl_special_details     ?
_diffrn_ambient_temperature     185(2)
_diffrn_radiation_type     MoK\a
_diffrn_radiation_wavelength     0.71073
_diffrn_radiation_source     'fine-focus sealed tube'
_diffrn_radiation_monochromator     graphite
_diffrn_measurement_device_type     'Bruker APEX CCD area-detector'
_diffrn_measurement_method     'phi and omega scans'
_diffrn_detector_area_resol_mean     ?
_diffrn_reflns_number     17425
_diffrn_reflns_av_R_equivalents     0.0638
_diffrn_reflns_av_sigmaI/netI     0.0747
_diffrn_reflns_theta_min     1.65
_diffrn_reflns_theta_max     25.05
_diffrn_reflns_theta_full     25.05
_diffrn_measured_fraction_theta_max     0.998
_diffrn_measured_fraction_theta_full     0.998
_diffrn_reflns_limit_h_min     -16
_diffrn_reflns_limit_h_max     19
_diffrn_reflns_limit_k_min     -22
_diffrn_reflns_limit_k_max     22
_diffrn_reflns_limit_l_min     -12
_diffrn_reflns_limit_l_max     11
_diffrn_standards_number     ?
_diffrn_standards_interval_count     ?
_diffrn_standards_interval_time     ?
_diffrn_standards_decay_%     ?
_refine_special_details
;
Refinement of <i>F</i>^2^ against ALL reflections. The weighted <i>R</i>-factor
<i>wR</i> and goodness of fit <i>S</i> are based on <i>F</i>^2^, conventional
<i>R</i>-factors <i>R</i> are based on <i>F</i>, with <i>F</i> set to zero for
negative <i>F</i>^2^. The threshold expression of <i>F</i>^2^ >
\s(<i>F</i>^2^) is used only for calculating <i>R</i>-factors(gt) <i>etc</i>.
and is not relevant to the choice of reflections for refinement.
<i>R</i>-factors based on <i>F</i>^2^ are statistically about twice as large
as those based on <i>F</i>, and <i>R</i>- factors based on ALL data will be
even larger.
;
_reflns_number_total     5732
_reflns_number_gt     3710
_reflns_threshold_expression     I>2sigma(I)
_refine_ls_structure_factor_coef     Fsqd
_refine_ls_matrix_type     full
_refine_ls_R_factor_all     0.0968
_refine_ls_R_factor_gt     0.0496
_refine_ls_wR_factor_gt     0.1060
_refine_ls_wR_factor_ref     0.1244
_refine_ls_goodness_of_fit_ref     1.030
_refine_ls_restrained_S_all     1.030
_refine_ls_number_reflns     5732
_refine_ls_number_parameters     406
_refine_ls_number_restraints     4
_refine_ls_hydrogen_treatment     constr
_refine_ls_weighting_scheme     calc
_refine_ls_weighting_details
         'calc w=1/[\s^2^(Fo^2^)+(0.0573P)^2^+0.5451P] where P=(Fo^2^+2Fc^2^)/3'
_atom_sites_solution_hydrogens     difmap
_atom_sites_solution_primary     direct
_atom_sites_solution_secondary     difmap
_refine_ls_shift/su_max     0.002
_refine_ls_shift/su_mean     0.000
_refine_diff_density_max     0.518
_refine_diff_density_min     -0.431
_refine_ls_extinction_method     none
_refine_ls_extinction_coef     ?
loop_
    _atom_type_symbol
    _atom_type_description
    _atom_type_scat_dispersion_real
    _atom_type_scat_dispersion_imag
    _atom_type_scat_source
    'C' 'C' 0.0033 0.0016
                         'International Tables Vol C Tables 4.2.6.8 and 6.1.1.4'
    'H' 'H' 0.0000 0.0000
                         'International Tables Vol C Tables 4.2.6.8 and 6.1.1.4'
    'N' 'N' 0.0061 0.0033
                         'International Tables Vol C Tables 4.2.6.8 and 6.1.1.4'
    'O' 'O' 0.0106 0.0060
                         'International Tables Vol C Tables 4.2.6.8 and 6.1.1.4'
    'Cu' 'Cu' 0.3201 1.2651
                         'International Tables Vol C Tables 4.2.6.8 and 6.1.1.4'
_computing_data_collection     'SMART (Bruker, 2002)'
_computing_cell_refinement     'SAINT (Bruker, 2002)'
_computing_data_reduction     'SAINT (Bruker, 2002)'
_computing_structure_solution     'SHELXS97 (Sheldrick, 2008)'
_computing_structure_refinement     'SHELXL97 (Sheldrick, 2008)'
_computing_molecular_graphics     'SHELXTL (Sheldrick, 2008)'
_computing_publication_material     'SHELXTL (Sheldrick, 2008)'
loop_
    _atom_site_type_symbol
    _atom_site_label
    _atom_site_fract_x
    _atom_site_fract_y
    _atom_site_fract_z
    _atom_site_U_iso_or_equiv
    _atom_site_adp_type
    _atom_site_calc_flag
    _atom_site_refinement_flags
    _atom_site_occupancy
    _atom_site_symmetry_multiplicity
    _atom_site_disorder_assembly
    _atom_site_disorder_group
    Cu Cu1 0.0000 0.0000 0.0000 0.01922(16) Uani d S 1 2 . .
    N N1 0.06186(15) 0.08619(10) 0.0474(2) 0.0187(6) Uani d . 1 2 . .
    N N2 -0.09244(15) 0.05769(11) -0.0721(2) 0.0210(6) Uani d . 1 2 . .
    O O1 0.47610(14) 0.09309(10) 0.4409(2) 0.0348(6) Uani d . 1 2 . .
    O O2 -0.09354(13) 0.46495(9) -0.07939(19) 0.0286(5) Uani d . 1 2 . .
    C C1 0.13671(19) 0.09088(14) 0.1114(3) 0.0210(7) Uani d . 1 2 . .
    C C2 0.1588(2) 0.16259(14) 0.1298(3) 0.0248(8) Uani d . 1 2 . .
    H H2 0.2070 0.1797 0.1721 0.030 Uiso calc R 1 1 . .
    C C3 0.09840(19) 0.20081(14) 0.0755(3) 0.0248(7) Uani d . 1 2 . .
    H H3 0.0967 0.2500 0.0710 0.030 Uiso calc R 1 1 . .
    C C4 0.03719(19) 0.15420(14) 0.0259(3) 0.0207(7) Uani d . 1 2 . .
    C C5 -0.03763(19) 0.17514(14) -0.0293(3) 0.0207(7) Uani d . 1 2 . .
    C C6 -0.09829(19) 0.12931(14) -0.0732(3) 0.0217(7) Uani d . 1 2 . .
    C C7 -0.17422(19) 0.14997(15) -0.1334(3) 0.0261(8) Uani d . 1 2 . .
    H H7 -0.1929 0.1963 -0.1458 0.031 Uiso calc R 1 1 . .
    C C8 -0.2143(2) 0.09192(14) -0.1693(3) 0.0279(8) Uani d . 1 2 . .
    H H8 -0.2666 0.0895 -0.2115 0.033 Uiso calc R 1 1 . .
    C C9 -0.16300(19) 0.03415(14) -0.1318(3) 0.0228(7) Uani d . 1 2 . .
    C C10 0.18378(19) 0.03500(14) 0.1551(3) 0.0222(7) Uani d . 1 2 . .
    C C11 0.26082(19) 0.05015(13) 0.2320(3) 0.0220(7) Uani d . 1 2 . .
    C C12 0.3363(2) 0.06474(16) 0.1743(3) 0.0355(9) Uani d . 1 2 . .
    H H12 0.3399 0.0651 0.0838 0.043 Uiso calc R 1 1 . .
    C C13 0.4071(2) 0.07895(16) 0.2466(3) 0.0355(8) Uani d . 1 2 . .
    H H13 0.4584 0.0892 0.2054 0.043 Uiso calc R 1 1 . .
    C C14 0.4027(2) 0.07817(14) 0.3783(3) 0.0247(7) Uani d . 1 2 . .
    C C15 0.3287(2) 0.06294(16) 0.4370(3) 0.0345(8) Uani d . 1 2 . .
    H H15 0.3257 0.0615 0.5275 0.041 Uiso calc R 1 1 . .
    C C16 0.2579(2) 0.04953(16) 0.3638(3) 0.0338(8) Uani d . 1 2 . .
    H H16 0.2066 0.0398 0.4054 0.041 Uiso calc R 1 1 . .
    C C17 0.4775(2) 0.08613(16) 0.5752(3) 0.0385(9) Uani d . 1 2 . .
    H H17A 0.4683 0.0371 0.5997 0.046 Uiso calc R 1 1 . .
    H H17B 0.4331 0.1148 0.6142 0.046 Uiso calc R 1 1 . .
    C C18 0.5628(2) 0.11044(16) 0.6209(3) 0.0411(10) Uani d . 1 2 . .
    H H18A 0.6065 0.0836 0.5761 0.049 Uiso calc R 1 1 . .
    H H18B 0.5681 0.1009 0.7134 0.049 Uiso calc R 1 1 . .
    C C19 0.5769(2) 0.18808(15) 0.5972(3) 0.0406(10) Uani d . 1 2 . .
    H H19A 0.5860 0.1955 0.5048 0.049 Uiso calc R 1 1 . .
    H H19B 0.5258 0.2136 0.6216 0.049 Uiso calc R 1 1 . .
    C C20 0.6503(2) 0.21847(15) 0.6702(3) 0.0398(9) Uani d . 1 2 . .
    H H20A 0.7026 0.1981 0.6372 0.048 Uiso calc R 1 1 . .
    H H20B 0.6454 0.2059 0.7615 0.048 Uiso calc R 1 1 . .
    C C21 0.6541(3) 0.29707(17) 0.6576(4) 0.0622(14) Uani d . 1 2 E .
    H H21A 0.5985 0.3162 0.6785 0.075 Uiso calc R 1 1 . .
    H H21B 0.6659 0.3087 0.5673 0.075 Uiso calc R 1 1 . .
    C C22 0.7184(3) 0.33295(15) 0.7409(4) 0.0556(12) Uani d D 1 2 . .
    H H22A 0.7746 0.3170 0.7090 0.067 Uiso d P 0.50 1 A 1
    H H22B 0.7132 0.3124 0.8283 0.067 Uiso d P 0.50 1 B 1
    H H22C 0.7748 0.3157 0.7158 0.067 Uiso d P 0.50 1 C 2
    H H22D 0.7093 0.3198 0.8304 0.067 Uiso d P 0.50 1 D 2
    C C23 0.6963(7) 0.4092(3) 0.7736(8) 0.058(3) Uani d PD 0.50 2 E 1
    H H23A 0.7418 0.4298 0.8250 0.070 Uiso calc PR 0.50 1 E 1
    H H23B 0.6448 0.4103 0.8255 0.070 Uiso calc PR 0.50 1 E 1
    C C24 0.6835(11) 0.4525(9) 0.6519(11) 0.074(5) Uani d PD 0.50 2 E 1
    H H24A 0.7345 0.4516 0.6006 0.111 Uiso calc PR 0.50 1 E 1
    H H24B 0.6704 0.5005 0.6753 0.111 Uiso calc PR 0.50 1 E 1
    H H24C 0.6374 0.4329 0.6023 0.111 Uiso calc PR 0.50 1 E 1
    C C23' 0.7397(4) 0.4077(3) 0.6990(8) 0.0375(19) Uani d PD 0.50 2 E 2
    H H23C 0.7837 0.4274 0.7547 0.045 Uiso calc PR 0.50 1 E 2
    H H23D 0.7600 0.4081 0.6098 0.045 Uiso calc PR 0.50 1 E 2
    C C24' 0.6590(8) 0.4505(7) 0.7108(15) 0.071(4) Uani d PD 0.50 2 E 2
    H H24D 0.6196 0.4358 0.6446 0.106 Uiso calc PR 0.50 1 E 2
    H H24E 0.6718 0.4999 0.7001 0.106 Uiso calc PR 0.50 1 E 2
    H H24F 0.6343 0.4429 0.7952 0.106 Uiso calc PR 0.50 1 E 2
    C C25 -0.05312(19) 0.25190(13) -0.0433(3) 0.0207(7) Uani d . 1 2 . .
    C C26 -0.0115(2) 0.28857(15) -0.1366(3) 0.0331(8) Uani d . 1 2 . .
    H H26 0.0260 0.2648 -0.1914 0.040 Uiso calc R 1 1 . .
    C C27 -0.0233(2) 0.36000(15) -0.1522(3) 0.0323(8) Uani d . 1 2 . .
    H H27 0.0057 0.3844 -0.2172 0.039 Uiso calc R 1 1 . .
    C C28 -0.07731(19) 0.39466(14) -0.0727(3) 0.0237(7) Uani d . 1 2 . .
    C C29 -0.1196(2) 0.35866(15) 0.0213(3) 0.0333(8) Uani d . 1 2 . .
    H H29 -0.1573 0.3823 0.0760 0.040 Uiso calc R 1 1 . .
    C C30 -0.1069(2) 0.28784(15) 0.0352(3) 0.0313(8) Uani d . 1 2 . .
    H H30 -0.1360 0.2635 0.1004 0.038 Uiso calc R 1 1 . .
    C C31 -0.04455(19) 0.50473(14) -0.1677(3) 0.0291(7) Uani d . 1 2 . .
    H H31A -0.0479 0.4840 -0.2540 0.035 Uiso calc R 1 1 . .
    H H31B 0.0145 0.5051 -0.1406 0.035 Uiso calc R 1 1 . .
    C C32 -0.0785(2) 0.57783(14) -0.1696(3) 0.0297(8) Uani d . 1 2 . .
    H H32A -0.0397 0.6080 -0.2177 0.036 Uiso calc R 1 1 . .
    H H32B -0.0817 0.5955 -0.0811 0.036 Uiso calc R 1 1 . .
    C C33 -0.1645(2) 0.58193(14) -0.2305(3) 0.0281(8) Uani d . 1 2 . .
    H H33A -0.2037 0.5542 -0.1784 0.034 Uiso calc R 1 1 . .
    H H33B -0.1618 0.5603 -0.3161 0.034 Uiso calc R 1 1 . .
    C C34 -0.1993(2) 0.65486(14) -0.2445(3) 0.0313(8) Uani d . 1 2 . .
    H H34A -0.2117 0.6739 -0.1588 0.038 Uiso calc R 1 1 . .
    H H34B -0.1569 0.6850 -0.2848 0.038 Uiso calc R 1 1 . .
    C C35 -0.2782(2) 0.65601(15) -0.3246(3) 0.0317(8) Uani d . 1 2 . .
    H H35A -0.3214 0.6285 -0.2801 0.038 Uiso calc R 1 1 . .
    H H35B -0.2665 0.6327 -0.4069 0.038 Uiso calc R 1 1 . .
    C C36 -0.3136(2) 0.72779(16) -0.3526(3) 0.0441(10) Uani d . 1 2 . .
    H H36A -0.3364 0.7475 -0.2727 0.053 Uiso calc R 1 1 . .
    H H36B -0.2678 0.7585 -0.3815 0.053 Uiso calc R 1 1 . .
    C C37 -0.3816(2) 0.72724(18) -0.4536(4) 0.0523(11) Uani d . 1 2 . .
    H H37A -0.3575 0.7106 -0.5350 0.063 Uiso calc R 1 1 . .
    H H37B -0.4011 0.7754 -0.4672 0.063 Uiso calc R 1 1 . .
    C C38 -0.4555(3) 0.6823(2) -0.4201(4) 0.0675(13) Uani d . 1 2 . .
    H H38A -0.4365 0.6350 -0.4022 0.101 Uiso calc R 1 1 . .
    H H38B -0.4947 0.6816 -0.4918 0.101 Uiso calc R 1 1 . .
    H H38C -0.4833 0.7012 -0.3444 0.101 Uiso calc R 1 1 . .
loop_
    _atom_site_aniso_label
    _atom_site_aniso_U_11
    _atom_site_aniso_U_22
    _atom_site_aniso_U_33
    _atom_site_aniso_U_12
    _atom_site_aniso_U_13
    _atom_site_aniso_U_23
    Cu1 0.0204(3) 0.0137(2) 0.0236(3) 0.0008(2) -0.0081(2) 0.0002(2)
    N1 0.0211(15) 0.0150(12) 0.0199(13) 0.0008(10) -0.0039(11) -0.0011(10)
    N2 0.0232(15) 0.0152(12) 0.0245(13) 0.0005(11) -0.0078(12) 0.0003(10)
    O1 0.0303(14) 0.0343(12) 0.0398(13) -0.0059(10) -0.0178(11) -0.0014(10)
    O2 0.0362(14) 0.0160(10) 0.0338(12) 0.0042(9) 0.0001(11) 0.0041(9)
    C1 0.0227(19) 0.0195(15) 0.0207(16) -0.0004(13) -0.0048(14) -0.0018(12)
    C2 0.028(2) 0.0177(15) 0.0288(18) -0.0044(13) -0.0066(15) -0.0023(13)
    C3 0.028(2) 0.0162(15) 0.0302(17) -0.0013(13) -0.0048(15) -0.0030(13)
    C4 0.027(2) 0.0146(14) 0.0204(16) -0.0006(13) -0.0001(14) -0.0010(12)
    C5 0.0239(19) 0.0171(15) 0.0212(16) 0.0010(13) -0.0029(14) 0.0014(12)
    C6 0.0251(19) 0.0158(14) 0.0241(16) 0.0022(13) -0.0055(14) 0.0010(12)
    C7 0.028(2) 0.0173(15) 0.0333(18) 0.0031(13) -0.0088(15) -0.0009(13)
    C8 0.025(2) 0.0231(16) 0.0352(18) 0.0033(14) -0.0132(15) 0.0030(14)
    C9 0.0226(19) 0.0210(16) 0.0247(17) 0.0019(13) -0.0059(15) 0.0004(13)
    C10 0.0225(19) 0.0200(15) 0.0239(17) 0.0004(13) -0.0057(14) -0.0013(13)
    C11 0.0231(19) 0.0136(13) 0.0293(18) 0.0018(13) -0.0061(15) 0.0006(13)
    C12 0.032(2) 0.047(2) 0.0276(18) -0.0055(17) -0.0092(17) 0.0038(15)
    C13 0.023(2) 0.047(2) 0.036(2) -0.0092(16) -0.0029(16) 0.0014(16)
    C14 0.024(2) 0.0174(15) 0.0324(18) -0.0010(13) -0.0105(15) -0.0020(13)
    C15 0.033(2) 0.043(2) 0.0271(18) -0.0059(17) -0.0072(16) -0.0046(15)
    C16 0.025(2) 0.044(2) 0.033(2) -0.0059(16) -0.0044(16) -0.0031(15)
    C17 0.037(2) 0.0327(18) 0.046(2) -0.0014(16) -0.0179(18) -0.0003(16)
    C18 0.042(2) 0.0279(18) 0.053(2) -0.0003(16) -0.0260(19) -0.0030(16)
    C19 0.041(2) 0.0244(17) 0.056(2) 0.0008(16) -0.0239(19) -0.0009(16)
    C20 0.036(2) 0.0232(17) 0.060(2) -0.0016(15) -0.0238(19) -0.0013(16)
    C21 0.071(3) 0.0264(19) 0.089(3) -0.0103(19) -0.048(3) 0.0037(19)
    C22 0.060(3) 0.0280(19) 0.079(3) -0.0016(18) -0.037(2) -0.0059(19)
    C23 0.067(7) 0.038(5) 0.071(7) -0.008(5) -0.023(6) -0.006(4)
    C24 0.121(14) 0.042(7) 0.059(9) -0.034(8) -0.011(7) 0.003(6)
    C23' 0.036(5) 0.031(4) 0.046(5) -0.010(3) -0.008(4) -0.006(4)
    C24' 0.068(9) 0.017(5) 0.127(14) 0.003(5) -0.013(9) -0.004(9)
    C25 0.0227(18) 0.0160(14) 0.0232(16) -0.0007(13) -0.0057(14) -0.0001(13)
    C26 0.044(2) 0.0224(16) 0.0333(19) 0.0090(15) 0.0062(17) 0.0008(14)
    C27 0.042(2) 0.0220(16) 0.0327(19) 0.0030(15) 0.0068(17) 0.0076(14)
    C28 0.027(2) 0.0181(14) 0.0258(17) 0.0043(13) -0.0088(15) -0.0002(13)
    C29 0.036(2) 0.0259(17) 0.038(2) 0.0071(15) 0.0109(17) 0.0027(15)
    C30 0.034(2) 0.0214(16) 0.0386(19) 0.0001(14) 0.0081(17) 0.0077(14)
    C31 0.0313(19) 0.0213(15) 0.0346(17) 0.0000(15) -0.0004(15) 0.0068(15)
    C32 0.031(2) 0.0189(15) 0.0387(19) -0.0027(14) -0.0070(16) 0.0032(14)
    C33 0.033(2) 0.0187(15) 0.0330(18) 0.0009(14) -0.0063(16) 0.0013(13)
    C34 0.037(2) 0.0194(15) 0.0372(19) -0.0010(14) -0.0089(17) 0.0004(14)
    C35 0.037(2) 0.0222(16) 0.0357(19) 0.0012(15) -0.0099(17) 0.0013(14)
    C36 0.050(3) 0.0279(18) 0.055(2) 0.0076(17) -0.019(2) -0.0024(17)
    C37 0.060(3) 0.0310(19) 0.066(3) 0.0086(19) -0.029(2) 0.0057(18)
    C38 0.048(3) 0.079(3) 0.076(3) 0.010(2) -0.023(2) 0.014(2)
_geom_special_details
;
All e.s.d.'s (except the e.s.d. in the dihedral angle between two l.s. planes)
are estimated using the full covariance matrix. The cell e.s.d.'s are taken
into account individually in the estimation of e.s.d.'s in distances, angles
and torsion angles; correlations between e.s.d.'s in cell parameters are only
used when they are defined by crystal symmetry. An approximate (isotropic)
treatment of cell e.s.d.'s is used for estimating e.s.d.'s involving l.s.
planes.
;
loop_
    _geom_bond_atom_site_label_1
    _geom_bond_atom_site_label_2
    _geom_bond_site_symmetry_2
    _geom_bond_distance
    _geom_bond_publ_flag
    Cu1 N1 3 1.997(2) ?
    Cu1 N1 . 1.997(2) ?
    Cu1 N2 . 2.002(2) ?
    Cu1 N2 3 2.002(2) ?
    N1 C1 . 1.379(3) ?
    N1 C4 . 1.387(3) ?
    N2 C9 . 1.371(3) ?
    N2 C6 . 1.383(3) ?
    O1 C14 . 1.379(3) ?
    O1 C17 . 1.414(4) ?
    O2 C28 . 1.381(3) ?
    O2 C31 . 1.436(3) ?
    C1 C10 . 1.392(4) ?
    C1 C2 . 1.439(4) ?
    C2 C3 . 1.344(4) ?
    C2 H2 . 0.9500 ?
    C3 C4 . 1.429(4) ?
    C3 H3 . 0.9500 ?
    C4 C5 . 1.393(4) ?
    C5 C6 . 1.393(4) ?
    C5 C25 . 1.507(4) ?
    C6 C7 . 1.429(4) ?
    C7 C8 . 1.343(4) ?
    C7 H7 . 0.9500 ?
    C8 C9 . 1.439(4) ?
    C8 H8 . 0.9500 ?
    C9 C10 3 1.394(4) ?
    C10 C9 3 1.395(4) ?
    C10 C11 . 1.504(4) ?
    C11 C12 . 1.383(4) ?
    C11 C16 . 1.381(4) ?
    C12 C13 . 1.393(4) ?
    C12 H12 . 0.9500 ?
    C13 C14 . 1.381(4) ?
    C13 H13 . 0.9500 ?
    C14 C15 . 1.369(4) ?
    C15 C16 . 1.396(4) ?
    C15 H15 . 0.9500 ?
    C16 H16 . 0.9500 ?
    C17 C18 . 1.523(4) ?
    C17 H17A . 0.9900 ?
    C17 H17B . 0.9900 ?
    C18 C19 . 1.533(4) ?
    C18 H18A . 0.9900 ?
    C18 H18B . 0.9900 ?
    C19 C20 . 1.521(4) ?
    C19 H19A . 0.9900 ?
    C19 H19B . 0.9900 ?
    C20 C21 . 1.521(4) ?
    C20 H20A . 0.9900 ?
    C20 H20B . 0.9900 ?
    C21 C22 . 1.518(4) ?
    C21 H21A . 0.9900 ?
    C21 H21B . 0.9900 ?
    C22 C23' . 1.544(4) ?
    C22 C23 . 1.550(5) ?
    C22 H22A . 1.0101 ?
    C22 H22B . 1.0014 ?
    C22 H22C . 1.0006 ?
    C22 H22D . 0.9822 ?
    C23 C24 . 1.537(5) ?
    C23 H23A . 0.9900 ?
    C23 H23B . 0.9900 ?
    C24 H24A . 0.9800 ?
    C24 H24B . 0.9800 ?
    C24 H24C . 0.9800 ?
    C23' C24' . 1.540(5) ?
    C23' H23C . 0.9900 ?
    C23' H23D . 0.9900 ?
    C24' H24D . 0.9800 ?
    C24' H24E . 0.9800 ?
    C24' H24F . 0.9800 ?
    C25 C30 . 1.379(4) ?
    C25 C26 . 1.379(4) ?
    C26 C27 . 1.399(4) ?
    C26 H26 . 0.9500 ?
    C27 C28 . 1.375(4) ?
    C27 H27 . 0.9500 ?
    C28 C29 . 1.383(4) ?
    C29 C30 . 1.387(4) ?
    C29 H29 . 0.9500 ?
    C30 H30 . 0.9500 ?
    C31 C32 . 1.510(4) ?
    C31 H31A . 0.9900 ?
    C31 H31B . 0.9900 ?
    C32 C33 . 1.522(4) ?
    C32 H32A . 0.9900 ?
    C32 H32B . 0.9900 ?
    C33 C34 . 1.519(4) ?
    C33 H33A . 0.9900 ?
    C33 H33B . 0.9900 ?
    C34 C35 . 1.519(4) ?
    C34 H34A . 0.9900 ?
    C34 H34B . 0.9900 ?
    C35 C36 . 1.523(4) ?
    C35 H35A . 0.9900 ?
    C35 H35B . 0.9900 ?
    C36 C37 . 1.520(4) ?
    C36 H36A . 0.9900 ?
    C36 H36B . 0.9900 ?
    C37 C38 . 1.510(5) ?
    C37 H37A . 0.9900 ?
    C37 H37B . 0.9900 ?
    C38 H38A . 0.9800 ?
    C38 H38B . 0.9800 ?
    C38 H38C . 0.9800 ?
loop_
    _geom_angle_atom_site_label_1
    _geom_angle_atom_site_label_2
    _geom_angle_atom_site_label_3
    _geom_angle_site_symmetry_1
    _geom_angle_site_symmetry_3
    _geom_angle
    _geom_angle_publ_flag
    N1 Cu1 N1 3 . 180.00(6) ?
    N1 Cu1 N2 3 . 89.96(9) ?
    N1 Cu1 N2 . . 90.04(9) ?
    N1 Cu1 N2 3 3 90.04(9) ?
    N1 Cu1 N2 . 3 89.96(9) ?
    N2 Cu1 N2 . 3 180.0 ?
    C1 N1 C4 . . 105.4(2) ?
    C1 N1 Cu1 . . 127.47(17) ?
    C4 N1 Cu1 . . 127.10(19) ?
    C9 N2 C6 . . 105.7(2) ?
    C9 N2 Cu1 . . 126.93(18) ?
    C6 N2 Cu1 . . 127.40(18) ?
    C14 O1 C17 . . 117.9(3) ?
    C28 O2 C31 . . 116.9(2) ?
    N1 C1 C10 . . 125.6(2) ?
    N1 C1 C2 . . 110.0(2) ?
    C10 C1 C2 . . 124.4(3) ?
    C3 C2 C1 . . 106.9(3) ?
    C3 C2 H2 . . 126.5 ?
    C1 C2 H2 . . 126.5 ?
    C2 C3 C4 . . 107.8(2) ?
    C2 C3 H3 . . 126.1 ?
    C4 C3 H3 . . 126.1 ?
    C5 C4 N1 . . 125.9(2) ?
    C5 C4 C3 . . 124.2(2) ?
    N1 C4 C3 . . 109.8(2) ?
    C6 C5 C4 . . 123.8(2) ?
    C6 C5 C25 . . 118.4(3) ?
    C4 C5 C25 . . 117.8(2) ?
    N2 C6 C5 . . 125.6(3) ?
    N2 C6 C7 . . 109.8(2) ?
    C5 C6 C7 . . 124.4(2) ?
    C8 C7 C6 . . 107.4(3) ?
    C8 C7 H7 . . 126.3 ?
    C6 C7 H7 . . 126.3 ?
    C7 C8 C9 . . 107.1(3) ?
    C7 C8 H8 . . 126.5 ?
    C9 C8 H8 . . 126.5 ?
    N2 C9 C10 . 3 126.4(3) ?
    N2 C9 C8 . . 109.9(2) ?
    C10 C9 C8 3 . 123.7(3) ?
    C1 C10 C9 . 3 123.5(3) ?
    C1 C10 C11 . . 118.2(2) ?
    C9 C10 C11 3 . 118.4(2) ?
    C12 C11 C16 . . 118.0(3) ?
    C12 C11 C10 . . 121.7(3) ?
    C16 C11 C10 . . 120.3(3) ?
    C11 C12 C13 . . 121.1(3) ?
    C11 C12 H12 . . 119.4 ?
    C13 C12 H12 . . 119.4 ?
    C12 C13 C14 . . 119.9(3) ?
    C12 C13 H13 . . 120.0 ?
    C14 C13 H13 . . 120.0 ?
    C15 C14 O1 . . 124.9(3) ?
    C15 C14 C13 . . 119.7(3) ?
    O1 C14 C13 . . 115.4(3) ?
    C14 C15 C16 . . 120.0(3) ?
    C14 C15 H15 . . 120.0 ?
    C16 C15 H15 . . 120.0 ?
    C11 C16 C15 . . 121.3(3) ?
    C11 C16 H16 . . 119.4 ?
    C15 C16 H16 . . 119.4 ?
    O1 C17 C18 . . 107.3(3) ?
    O1 C17 H17A . . 110.2 ?
    C18 C17 H17A . . 110.2 ?
    O1 C17 H17B . . 110.2 ?
    C18 C17 H17B . . 110.2 ?
    H17A C17 H17B . . 108.5 ?
    C17 C18 C19 . . 112.4(3) ?
    C17 C18 H18A . . 109.1 ?
    C19 C18 H18A . . 109.1 ?
    C17 C18 H18B . . 109.1 ?
    C19 C18 H18B . . 109.1 ?
    H18A C18 H18B . . 107.9 ?
    C20 C19 C18 . . 114.1(2) ?
    C20 C19 H19A . . 108.7 ?
    C18 C19 H19A . . 108.7 ?
    C20 C19 H19B . . 108.7 ?
    C18 C19 H19B . . 108.7 ?
    H19A C19 H19B . . 107.6 ?
    C19 C20 C21 . . 111.7(3) ?
    C19 C20 H20A . . 109.3 ?
    C21 C20 H20A . . 109.3 ?
    C19 C20 H20B . . 109.3 ?
    C21 C20 H20B . . 109.3 ?
    H20A C20 H20B . . 107.9 ?
    C20 C21 C22 . . 115.5(3) ?
    C20 C21 H21A . . 108.4 ?
    C22 C21 H21A . . 108.4 ?
    C20 C21 H21B . . 108.4 ?
    C22 C21 H21B . . 108.4 ?
    H21A C21 H21B . . 107.5 ?
    C23' C22 C23 . . 39.6(4) ?
    C23' C22 C21 . . 114.4(4) ?
    C23 C22 C21 . . 113.8(4) ?
    C23' C22 H22A . . 89.5 ?
    C23 C22 H22A . . 124.4 ?
    C21 C22 H22A . . 106.2 ?
    C23' C22 H22B . . 130.3 ?
    C23 C22 H22B . . 98.8 ?
    C21 C22 H22B . . 106.9 ?
    H22A C22 H22B . . 104.8 ?
    C23' C22 H22C . . 92.0 ?
    C23 C22 H22C . . 125.5 ?
    C21 C22 H22C . . 108.3 ?
    C23' C22 H22D . . 122.9 ?
    C21 C22 H22D . . 109.4 ?
    H22C C22 H22D . . 107.4 ?
    C22 C23 C24 . . 111.1(9) ?
    C22 C23 H23A . . 109.4 ?
    C24 C23 H23A . . 109.4 ?
    C22 C23 H23B . . 109.4 ?
    C24 C23 H23B . . 109.4 ?
    H23A C23 H23B . . 108.0 ?
    C24' C23' C22 . . 106.8(7) ?
    C24' C23' H23C . . 110.4 ?
    C22 C23' H23C . . 110.4 ?
    C24' C23' H23D . . 110.4 ?
    C22 C23' H23D . . 110.4 ?
    H23C C23' H23D . . 108.6 ?
    C23' C24' H24D . . 109.5 ?
    C23' C24' H24E . . 109.5 ?
    H24D C24' H24E . . 109.5 ?
    C23' C24' H24F . . 109.5 ?
    H24D C24' H24F . . 109.5 ?
    H24E C24' H24F . . 109.5 ?
    C30 C25 C26 . . 118.0(3) ?
    C30 C25 C5 . . 122.5(3) ?
    C26 C25 C5 . . 119.4(3) ?
    C25 C26 C27 . . 121.4(3) ?
    C25 C26 H26 . . 119.3 ?
    C27 C26 H26 . . 119.3 ?
    C28 C27 C26 . . 119.5(3) ?
    C28 C27 H27 . . 120.3 ?
    C26 C27 H27 . . 120.3 ?
    O2 C28 C27 . . 124.4(3) ?
    O2 C28 C29 . . 115.8(3) ?
    C27 C28 C29 . . 119.8(3) ?
    C28 C29 C30 . . 119.7(3) ?
    C28 C29 H29 . . 120.1 ?
    C30 C29 H29 . . 120.1 ?
    C25 C30 C29 . . 121.5(3) ?
    C25 C30 H30 . . 119.2 ?
    C29 C30 H30 . . 119.2 ?
    O2 C31 C32 . . 108.0(3) ?
    O2 C31 H31A . . 110.1 ?
    C32 C31 H31A . . 110.1 ?
    O2 C31 H31B . . 110.1 ?
    C32 C31 H31B . . 110.1 ?
    H31A C31 H31B . . 108.4 ?
    C31 C32 C33 . . 112.4(2) ?
    C31 C32 H32A . . 109.1 ?
    C33 C32 H32A . . 109.1 ?
    C31 C32 H32B . . 109.1 ?
    C33 C32 H32B . . 109.1 ?
    H32A C32 H32B . . 107.9 ?
    C32 C33 C34 . . 115.0(2) ?
    C32 C33 H33A . . 108.5 ?
    C34 C33 H33A . . 108.5 ?
    C32 C33 H33B . . 108.5 ?
    C34 C33 H33B . . 108.5 ?
    H33A C33 H33B . . 107.5 ?
    C35 C34 C33 . . 111.9(2) ?
    C35 C34 H34A . . 109.2 ?
    C33 C34 H34A . . 109.2 ?
    C35 C34 H34B . . 109.2 ?
    C33 C34 H34B . . 109.2 ?
    H34A C34 H34B . . 107.9 ?
    C34 C35 C36 . . 115.5(2) ?
    C34 C35 H35A . . 108.4 ?
    C36 C35 H35A . . 108.4 ?
    C34 C35 H35B . . 108.4 ?
    C36 C35 H35B . . 108.4 ?
    H35A C35 H35B . . 107.5 ?
    C37 C36 C35 . . 113.3(3) ?
    C37 C36 H36A . . 108.9 ?
    C35 C36 H36A . . 108.9 ?
    C37 C36 H36B . . 108.9 ?
    C35 C36 H36B . . 108.9 ?
    H36A C36 H36B . . 107.7 ?
    C36 C37 C38 . . 114.0(3) ?
    C36 C37 H37A . . 108.8 ?
    C38 C37 H37A . . 108.8 ?
    C36 C37 H37B . . 108.8 ?
    C38 C37 H37B . . 108.8 ?
    H37A C37 H37B . . 107.7 ?
    C37 C38 H38A . . 109.5 ?
    C37 C38 H38B . . 109.5 ?
    H38A C38 H38B . . 109.5 ?
    C37 C38 H38C . . 109.5 ?
    H38A C38 H38C . . 109.5 ?
    H38B C38 H38C . . 109.5 ?
_iucr_refine_instructions_details
;
TITL I IN P2(1)/C
CELL  0.71073 16.05210 19.26280 10.47670 90.00000 90.02400 90.00000
ZERR 2  0.00160  0.00180  0.00100  0.00000  0.00200  0.00000
LATT 1
SYMM -X, Y+ 0.50000, -Z+ 0.50000
SFAC C H N O CU
UNIT 152 184 8 8 2
TEMP -88
SIZE 0.22 0.14 0.08
L.S. 15
ACTA
BOND $H
CONF
FMAP 2
PLAN 20
EQIV $1 1-x, 1-y, 1-z,
MPLA 6 C11 C12 C13 C14 C15 C16
MPLA 22 N1 C1 C2 C3 C4 C5 C6 C7 C8 C9 N2 N1_$1 C1_$1 C2_$1 =
            C3_$1 C4_$1 C5_$1 C6_$1 C7_$1 C8_$1 C9_$1 N2_$1
MPLA 6 C25 C26 C27 C28 C29 C30
EADP C23 C23'
EADP C24' C24
ISOR 0.01 C23 C23' C24 C24'
SADI 0.001  C22 C23 C22 C23'
SADI 0.001  C23 C24 C23' C24'
DFIX 1.54 0.001 C22 C23 C23 C24 C22 C23' C23' C24'
DELU C23 C23' C24 C24'
WGHT    0.055500    0.731900
FVAR       0.16189   0.45107
CU1   5    0.500000    0.500000    0.500000    10.50000    0.02038    0.01366 =
         0.02374    0.00022   -0.00811    0.00078
N1    3    0.561864    0.586200    0.547283    11.00000    0.02130    0.01502 =
         0.01983   -0.00099   -0.00407    0.00082
N2    3    0.407607    0.557701    0.427900    11.00000    0.02342    0.01524 =
         0.02414    0.00045   -0.00780    0.00057
O1    4    0.976096    0.593067    0.940823    11.00000    0.03013    0.03456 =
         0.03983   -0.00155   -0.01768   -0.00574
O2    4    0.406480    0.964943    0.420512    11.00000    0.03618    0.01606 =
         0.03400    0.00397    0.00004    0.00433
C1    1    0.636730    0.590884    0.611463    11.00000    0.02272    0.01947 =
         0.02093   -0.00174   -0.00473   -0.00017
C2    1    0.658827    0.662600    0.629775    11.00000    0.02783    0.01798 =
         0.02837   -0.00234   -0.00660   -0.00456
AFIX  43
H2    2    0.706979    0.679672    0.672163    11.00000   -1.20000
AFIX   0
C3    1    0.598409    0.700824    0.575525    11.00000    0.02787    0.01626 =
         0.03022   -0.00286   -0.00468   -0.00113
AFIX  43
H3    2    0.596709    0.750058    0.570927    11.00000   -1.20000
AFIX   0
C4    1    0.537181    0.654213    0.525993    11.00000    0.02680    0.01472 =
         0.02026   -0.00094    0.00000   -0.00072
C5    1    0.462368    0.675137    0.470693    11.00000    0.02405    0.01718 =
         0.02102    0.00152   -0.00277    0.00082
C6    1    0.401729    0.629305    0.426809    11.00000    0.02536    0.01593 =
         0.02405    0.00107   -0.00557    0.00217
C7    1    0.325760    0.649989    0.366537    11.00000    0.02731    0.01733 =
         0.03360   -0.00098   -0.00872    0.00315
AFIX  43
H7    2    0.307051    0.696285    0.354072    11.00000   -1.20000
AFIX   0
C8    1    0.285712    0.591956    0.330785    11.00000    0.02570    0.02343 =
         0.03488    0.00289   -0.01322    0.00323
AFIX  43
H8    2    0.233355    0.589518    0.288715    11.00000   -1.20000
AFIX   0
C9    1    0.336995    0.534158    0.368163    11.00000    0.02265    0.02125 =
         0.02419    0.00061   -0.00584    0.00191
C10   1    0.683791    0.534990    0.655094    11.00000    0.02250    0.02011 =
         0.02415   -0.00122   -0.00569    0.00022
C11   1    0.760814    0.550138    0.732093    11.00000    0.02319    0.01350 =
         0.02952    0.00066   -0.00637    0.00199
C12   1    0.836296    0.564748    0.674399    11.00000    0.03202    0.04666 =
         0.02776    0.00366   -0.00960   -0.00539
AFIX  43
H12   2    0.839908    0.565074    0.583895    11.00000   -1.20000
AFIX   0
C13   1    0.907100    0.578990    0.746693    11.00000    0.02325    0.04684 =
         0.03662    0.00136   -0.00250   -0.00894
AFIX  43
H13   2    0.958354    0.589237    0.705489    11.00000   -1.20000
AFIX   0
C14   1    0.902729    0.578201    0.878224    11.00000    0.02382    0.01777 =
         0.03244   -0.00205   -0.01025   -0.00119
C15   1    0.828759    0.562933    0.936880    11.00000    0.03346    0.04314 =
         0.02701   -0.00459   -0.00730   -0.00606
AFIX  43
H15   2    0.825710    0.561483    1.027396    11.00000   -1.20000
AFIX   0
C16   1    0.757856    0.549502    0.863877    11.00000    0.02481    0.04359 =
         0.03294   -0.00315   -0.00426   -0.00576
AFIX  43
H16   2    0.706622    0.539744    0.905536    11.00000   -1.20000
AFIX   0
C17   1    0.977530    0.586149    1.075292    11.00000    0.03674    0.03248 =
         0.04674   -0.00010   -0.01796   -0.00131
AFIX  23
H17A  2    0.968288    0.537121    1.099844    11.00000   -1.20000
H17B  2    0.933129    0.614845    1.114219    11.00000   -1.20000
AFIX   0
C18   1    1.062810    0.610438    1.120958    11.00000    0.04162    0.02821 =
         0.05372   -0.00322   -0.02595   -0.00027
AFIX  23
H18A  2    1.106516    0.583624    1.076105    11.00000   -1.20000
H18B  2    1.068141    0.600880    1.213449    11.00000   -1.20000
AFIX   0
C19   1    1.076880    0.688078    1.097224    11.00000    0.04093    0.02437 =
         0.05587   -0.00070   -0.02361    0.00068
AFIX  23
H19A  2    1.086043    0.695478    1.004779    11.00000   -1.20000
H19B  2    1.025766    0.713624    1.121476    11.00000   -1.20000
AFIX   0
C20   1    1.150277    0.718489    1.170259    11.00000    0.03673    0.02334 =
         0.06018   -0.00112   -0.02415   -0.00156
AFIX  23
H20A  2    1.145416    0.705880    1.261561    11.00000   -1.20000
H20B  2    1.202676    0.698197    1.137247    11.00000   -1.20000
AFIX   0
C21   1    1.153965    0.797050    1.157839    11.00000    0.07104    0.02632 =
         0.09006    0.00400   -0.04802   -0.01022
AFIX  23
H21A  2    1.166023    0.808717    1.067692    11.00000   -1.20000
H21B  2    1.098278    0.816103    1.178349    11.00000   -1.20000
AFIX   0
C22   1    1.217900    0.833078    1.241603    11.00000    0.06034    0.02826 =
         0.07912   -0.00409   -0.03748   -0.00365
PART 1
AFIX  23
H22A  2    1.272406    0.832577    1.197432    21.00000   -1.20000
H22B  2    1.224094    0.806507    1.321934    21.00000   -1.20000
PART 2
H22C  2    1.274353    0.815799    1.216535   -21.00000   -1.20000
H22D  2    1.208883    0.819974    1.331136   -21.00000   -1.20000
PART 1
AFIX   0
C23   1    1.195202    0.908708    1.274442    21.00000    0.04460    0.03707 =
         0.05729   -0.00674   -0.01042   -0.00928
AFIX  23
H23A  2    1.142322    0.909868    1.322992    21.00000   -1.20000
H23B  2    1.239417    0.929442    1.328198    21.00000   -1.20000
AFIX   0
C24   1    1.185817    0.950695    1.150148    21.00000    0.07194    0.03327 =
         0.08810   -0.01159   -0.00059   -0.00221
AFIX 137
H24A  2    1.236654    0.946124    1.099068    21.00000   -1.50000
H24B  2    1.176599    0.999707    1.170867    21.00000   -1.50000
H24C  2    1.138228    0.932967    1.101425    21.00000   -1.50000
PART 2
AFIX   0
C23'  1    1.238575    0.907987    1.201029   -21.00000    0.04460    0.03707 =
         0.05729   -0.00674   -0.01042   -0.00928
AFIX  23
H23C  2    1.280915    0.927805    1.259309   -21.00000   -1.20000
H23D  2    1.261693    0.908112    1.113438   -21.00000   -1.20000
AFIX   0
C24'  1    1.158730    0.952258    1.205475   -21.00000    0.07194    0.03327 =
         0.08810   -0.01159   -0.00059   -0.00221
AFIX 137
H24D  2    1.120544    0.937087    1.138006   -21.00000   -1.50000
H24E  2    1.173045    1.001207    1.192481   -21.00000   -1.50000
H24F  2    1.131795    0.946649    1.288767   -21.00000   -1.50000
PART 0
AFIX   0
C25   1    0.446891    0.751916    0.456705    11.00000    0.02282    0.01633 =
         0.02309   -0.00007   -0.00578   -0.00065
C26   1    0.488484    0.788580    0.363462    11.00000    0.04423    0.02235 =
         0.03289    0.00106    0.00621    0.00869
AFIX  43
H26   2    0.525976    0.764823    0.308581    11.00000   -1.20000
AFIX   0
C27   1    0.476669    0.860033    0.347913    11.00000    0.04235    0.02218 =
         0.03249    0.00759    0.00669    0.00285
AFIX  43
H27   2    0.505784    0.884435    0.282974    11.00000   -1.20000
AFIX   0
C28   1    0.422678    0.894660    0.427196    11.00000    0.02715    0.01796 =
         0.02592   -0.00020   -0.00878    0.00449
C29   1    0.380364    0.858656    0.521294    11.00000    0.03637    0.02611 =
         0.03760    0.00277    0.01082    0.00719
AFIX  43
H29   2    0.342779    0.882344    0.576126    11.00000   -1.20000
AFIX   0
C30   1    0.393052    0.787866    0.535215    11.00000    0.03436    0.02137 =
         0.03796    0.00750    0.00805    0.00009
AFIX  43
H30   2    0.363999    0.763548    0.600324    11.00000   -1.20000
AFIX   0
C31   1    0.455452    1.004750    0.332439    11.00000    0.03150    0.02139 =
         0.03451    0.00688   -0.00049   -0.00002
AFIX  23
H31A  2    0.452171    0.984059    0.246085    11.00000   -1.20000
H31B  2    0.514526    1.005093    0.359618    11.00000   -1.20000
AFIX   0
C32   1    0.421489    1.077823    0.330441    11.00000    0.03145    0.01912 =
         0.03852    0.00352   -0.00693   -0.00273
AFIX  23
H32A  2    0.460319    1.108016    0.282424    11.00000   -1.20000
H32B  2    0.418296    1.095547    0.419002    11.00000   -1.20000
AFIX   0
C33   1    0.335512    1.081944    0.269568    11.00000    0.03246    0.01873 =
         0.03346    0.00108   -0.00614    0.00102
AFIX  23
H33A  2    0.338225    1.060337    0.183932    11.00000   -1.20000
H33B  2    0.296290    1.054209    0.321671    11.00000   -1.20000
AFIX   0
C34   1    0.300602    1.154871    0.255566    11.00000    0.03723    0.01961 =
         0.03671    0.00071   -0.00866   -0.00091
AFIX  23
H34A  2    0.288239    1.173924    0.341251    11.00000   -1.20000
H34B  2    0.343071    1.185006    0.215279    11.00000   -1.20000
AFIX   0
C35   1    0.221844    1.156004    0.175399    11.00000    0.03700    0.02208 =
         0.03631    0.00119   -0.01006    0.00119
AFIX  23
H35A  2    0.178634    1.128429    0.219820    11.00000   -1.20000
H35B  2    0.233630    1.132697    0.093145    11.00000   -1.20000
AFIX   0
C36   1    0.186400    1.227819    0.147441    11.00000    0.04970    0.02744 =
         0.05513   -0.00244   -0.01975    0.00746
AFIX  23
H36A  2    0.163493    1.247523    0.227332    11.00000   -1.20000
H36B  2    0.232121    1.258527    0.118590    11.00000   -1.20000
AFIX   0
C37   1    0.118391    1.227247    0.046482    11.00000    0.06001    0.03084 =
         0.06589    0.00581   -0.02926    0.00859
AFIX  23
H37A  2    0.098836    1.275421    0.032823    11.00000   -1.20000
H37B  2    0.142466    1.210588   -0.034931    11.00000   -1.20000
AFIX   0
C38   1    0.044461    1.182335    0.079941    11.00000    0.04803    0.07839 =
         0.07638    0.01428   -0.02278    0.01020
AFIX 137
H38A  2    0.063474    1.135009    0.098110    11.00000   -1.50000
H38B  2    0.005409    1.181513    0.008031    11.00000   -1.50000
H38C  2    0.016518    1.201335    0.155399    11.00000   -1.50000
HKLF 4
REM  I IN P2(1)/C
REM R1 =  0.0501 for   3710 Fo > 4sig(Fo)  and  0.0974 for all   5732 data
REM    395 parameters refined using     32 restraints
END
WGHT      0.0555      0.7319
REM Highest difference peak  0.512,  deepest hole -0.440,  1-sigma level  0.063
Q1    1   0.4803  0.5008  0.6039  11.00000  0.05    0.51
Q2    1   1.0418  0.5849  0.9292  11.00000  0.05    0.43
Q3    1   1.1033  0.6047  1.0288  11.00000  0.05    0.39
Q4    1   0.4261  0.4992  0.5603  11.00000  0.05    0.32
Q5    1   0.5649  0.5411  0.4646  11.00000  0.05    0.32
Q6    1   1.2177  0.9338  1.1424  11.00000  0.05    0.32
Q7    1   0.5473  0.5134  0.5665  11.00000  0.05    0.28
Q8    1   1.1603  0.9413  1.2812  11.00000  0.05    0.28
Q9    1   0.4969  0.5472  0.4422  11.00000  0.05    0.28
Q10   1   0.5572  0.4983  0.5444  11.00000  0.05    0.27
Q11   1   1.1170  0.8173  1.1060  11.00000  0.05    0.27
Q12   1   0.3834  1.0795  0.2969  11.00000  0.05    0.25
Q13   1   0.2954  0.6247  0.4177  11.00000  0.05    0.25
Q14   1   0.5174  0.5361  0.5717  11.00000  0.05    0.25
Q15   1   1.1532  0.9604  1.1496  11.00000  0.05    0.25
Q16   1   0.6482  0.6205  0.6337  11.00000  0.05    0.25
Q17   1   0.6374  0.6721  0.7203  11.00000  0.05    0.25
Q18   1   0.9024  0.5553  0.8056  11.00000  0.05    0.24
Q19   1   0.7916  0.5370  0.7051  11.00000  0.05    0.24
Q20   1   0.0780  1.2207  0.1367  11.00000  0.05    0.24
;
