# Supplementary material for: {5,10,15,20-Tetra­kis[4-(oct­yloxy)phen­yl]porphyrinato}copper(II)
Source: Acta Crystallogr Sect E Struct Rep Online. 2011 Nov 5;67(Pt 12):m1673. doi: 10.1107/S1600536811043698 (PMC3238604; doi:10.1107/S1600536811043698)
Supplement: Supplementary file 2 [file e-67-m1673-Isup2.hkl]

# 
# h,k,l, Fc-squared, Fo-squared, sigma(Fo-squared) and status flag 
# 
data_I
_shelx_title ' UA110 in P2(1)/c' 
_shelx_refln_list_code          4 
_shelx_F_calc_maximum      609.74 
_exptl_crystal_F_000      1274.00 
_reflns_d_resolution_high  0.8392 
 
loop_ 
 _symmetry_equiv_pos_as_xyz 
 'x, y, z' 
 '-x, y+1/2, -z+1/2' 
 '-x, -y, -z' 
 'x, -y-1/2, z-1/2' 
 
_cell_length_a    16.0521 
_cell_length_b    19.2628 
_cell_length_c    10.4767 
_cell_angle_alpha  90.000 
_cell_angle_beta   90.024 
_cell_angle_gamma  90.000 
 
_shelx_F_squared_multiplier     1.000 
 
loop_ 
 _refln_index_h 
 _refln_index_k 
 _refln_index_l 
 _refln_F_squared_calc 
 _refln_F_squared_meas 
 _refln_F_squared_sigma 
 _refln_observed_status 
   3   0   0     8530.16     8735.27    154.30 o 
   4   0   0      167.71      292.93     39.72 o 
   5   0   0      598.88      782.55     61.87 o 
   6   0   0     1111.18     1047.22     88.99 o 
   7   0   0      368.93      324.63     61.49 o 
   8   0   0      187.80      480.07     74.09 o 
   9   0   0      538.18      485.42     79.82 o 
  10   0   0      918.86      812.34    102.74 o 
  11   0   0     3407.51     3369.68    177.97 o 
  12   0   0     4178.38     3996.80    156.59 o 
  13   0   0        4.56      -26.29     59.77 o 
  14   0   0       63.80       50.55     59.77 o 
  15   0   0      646.39      724.74     81.92 o 
  16   0   0      311.19      251.18     71.89 o 
  17   0   0       73.04       68.83     73.63 o 
  18   0   0      296.39      381.70     86.40 o 
  19   0   0      838.00     1132.13    106.56 o 
   1   1   0       20.03       22.28      3.51 o 
   2   1   0     1562.33     1504.27     19.35 o 
   3   1   0     1474.31     1589.37     24.93 o 
   4   1   0     4284.53     4375.44     50.19 o 
   5   1   0        6.65       14.38     18.11 o 
   6   1   0      537.81      678.70     32.99 o 
   7   1   0      539.49      554.33     41.37 o 
   8   1   0       24.04       32.35     33.33 o 
   9   1   0       29.30       25.36     29.03 o 
  10   1   0     1372.00     1429.08     63.57 o 
  11   1   0       42.88       24.63     41.43 o 
  12   1   0     1964.98     1996.38     82.55 o 
  13   1   0       82.49       19.77     48.65 o 
  14   1   0       62.61       47.15     53.44 o 
  15   1   0       38.31       -0.28     43.27 o 
  16   1   0      393.90      393.28     55.29 o 
  17   1   0        0.95       34.12     49.43 o 
  18   1   0       27.40       -9.46     63.01 o 
  19   1   0       29.83       89.23     66.92 o 
   0   2   0     7733.65     9130.90     99.09 o 
   1   2   0     6532.02     7520.00     59.86 o 
   2   2   0      126.40      110.81      7.95 o 
   3   2   0      341.67      376.68     15.60 o 
   4   2   0     3668.45     3521.15     44.33 o 
   5   2   0      306.94      300.46     19.53 o 
   6   2   0      238.89      251.47     20.53 o 
   7   2   0      217.16      219.53     26.65 o 
   8   2   0      413.49      369.31     33.77 o 
   9   2   0      202.80      237.14     34.20 o 
  10   2   0      788.93      825.94     55.67 o 
  11   2   0     1119.71     1242.97     64.21 o 
  12   2   0     4884.97     5157.12    134.41 o 
  13   2   0     1315.34     1425.39     76.20 o 
  14   2   0      164.33      134.53     54.53 o 
  15   2   0     1553.36     1647.44     85.13 o 
  16   2   0      195.98      207.05     71.83 o 
  17   2   0       74.23       95.40     53.86 o 
  18   2   0       65.76      117.11     53.92 o 
  19   2   0      150.82      322.94     86.65 o 
   1   3   0     3445.31     3740.46     37.12 o 
   2   3   0     1844.71     1798.98     25.33 o 
   3   3   0     1457.11     1291.79     24.80 o 
   4   3   0      238.00      194.98     15.43 o 
   5   3   0      318.79      317.91     19.73 o 
   6   3   0      464.94      583.04     24.60 o 
   7   3   0     4500.47     4809.09     64.00 o 
   8   3   0      835.62     1002.24     46.23 o 
   9   3   0     2786.25     2996.99     70.47 o 
  10   3   0      156.68      146.79     36.27 o 
  11   3   0      578.73      622.96     78.33 o 
  12   3   0     1031.86     1103.18     66.05 o 
  13   3   0      164.28       99.09     61.16 o 
  14   3   0     4324.11     4348.93    109.28 o 
  15   3   0        6.31      -14.21     51.70 o 
  16   3   0        1.62       -2.78     97.92 o 
  17   3   0       32.83      -32.24     57.61 o 
  18   3   0      297.34      297.40     93.82 o 
   0   4   0     2791.49     3092.35     52.70 o 
   1   4   0     2434.11     2413.53     31.05 o 
   2   4   0      638.56      583.43     21.81 o 
   3   4   0    23340.30    25154.40    187.76 o 
   4   4   0       75.76       59.40     13.48 o 
   5   4   0     2088.21     1996.45     37.90 o 
   6   4   0     4256.07     4239.01     65.65 o 
   7   4   0       47.74       18.66     17.12 o 
   8   4   0     2390.53     2288.53     48.46 o 
   9   4   0     1981.03     1732.93     48.79 o 
  10   4   0      604.03      692.94     63.43 o 
  11   4   0     1036.12     1058.90     57.34 o 
  12   4   0     1226.19     1259.57     66.17 o 
  13   4   0      383.23      391.41     54.44 o 
  14   4   0      116.93       33.21     61.76 o 
  15   4   0      136.23      116.38     55.06 o 
  16   4   0      916.70      948.99     74.34 o 
  17   4   0      401.38      444.88     98.74 o 
  18   4   0      459.50      643.31    197.26 o 
   1   5   0     4384.39     4640.11     56.39 o 
   2   5   0     3627.12     3949.13     64.28 o 
   3   5   0        1.44      -10.29     11.51 o 
   4   5   0      109.94       94.89     15.27 o 
   5   5   0        8.56       -0.36     13.27 o 
   6   5   0       56.29       39.05     16.32 o 
   7   5   0        5.83       -0.26     17.82 o 
   8   5   0      732.02      773.28     33.87 o 
   9   5   0       32.99       -6.04     21.97 o 
  10   5   0       27.82        8.10     27.40 o 
  11   5   0       20.12       15.77     38.61 o 
  12   5   0       14.48        3.89     41.06 o 
  13   5   0      756.05      815.83     61.58 o 
  14   5   0      470.82      458.50     70.17 o 
  15   5   0      263.51      303.31     57.42 o 
  16   5   0       55.23      -31.25     55.61 o 
  17   5   0      356.30      372.59     65.24 o 
  18   5   0      139.33       21.83    179.12 o 
   0   6   0     3721.93     4410.85     85.17 o 
   1   6   0    15464.01    17343.96    139.24 o 
   2   6   0      576.15      561.76     32.95 o 
   3   6   0      894.24      846.77     42.34 o 
   4   6   0     8566.79     9062.92     87.75 o 
   5   6   0     9143.70     9685.95    151.68 o 
   6   6   0     5343.03     5503.73     68.17 o 
   7   6   0     8703.17     8917.21     95.74 o 
   8   6   0      986.50      967.54     38.72 o 
   9   6   0      829.71      778.33     36.49 o 
  10   6   0      782.96      871.62     54.39 o 
  11   6   0     2515.07     2527.62     64.50 o 
  12   6   0       53.90       39.01     42.57 o 
  13   6   0      112.81      111.14     47.68 o 
  14   6   0      107.00      100.42     49.09 o 
  15   6   0      375.10      291.79     74.63 o 
  16   6   0      107.87       47.75     57.16 o 
  17   6   0       87.93      -74.91    155.25 o 
  18   6   0      344.82      252.07    167.66 o 
   1   7   0       41.21       49.69     13.38 o 
   2   7   0      612.51      647.72     25.42 o 
   3   7   0     5309.17     6256.75     79.37 o 
   4   7   0      810.58      921.23     29.95 o 
   5   7   0     1129.22     1199.00     33.57 o 
   6   7   0      406.26      463.87     25.65 o 
   7   7   0        0.10        8.66     18.59 o 
   8   7   0       28.58       50.13     21.75 o 
   9   7   0        0.08      -12.92     31.37 o 
  10   7   0       20.23       26.11     27.05 o 
  11   7   0      211.47      188.87     34.27 o 
  12   7   0      587.62      687.74     46.32 o 
  13   7   0      294.40      212.89     49.55 o 
  14   7   0       52.30      -19.56     46.59 o 
  15   7   0      353.30      279.05     57.17 o 
  16   7   0      234.19      351.38    127.75 o 
  17   7   0        0.01       34.63     71.09 o 
  18   7   0        9.51     -145.13    148.57 o 
   0   8   0     5884.63     7350.15    109.24 o 
   1   8   0    10348.73    11726.50    124.19 o 
   2   8   0     8195.77     9127.78     90.65 o 
   3   8   0     1656.42     1591.64     44.24 o 
   4   8   0     3895.53     4047.19     57.09 o 
   5   8   0     3115.46     3121.96     51.68 o 
   6   8   0     1846.52     1832.92     42.53 o 
   7   8   0     1615.55     1510.84     50.05 o 
   8   8   0     1045.56      963.69     40.88 o 
   9   8   0      503.10      562.77     36.29 o 
  10   8   0      659.14      642.72     42.28 o 
  11   8   0      283.27      329.85     36.80 o 
  12   8   0      219.21      211.13     37.92 o 
  13   8   0      634.08      647.04     47.90 o 
  14   8   0      609.30      702.19     60.89 o 
  15   8   0       17.40      -36.09     48.25 o 
  16   8   0     1341.81     1659.57    239.08 o 
  17   8   0      462.51      250.54    148.57 o 
   1   9   0      154.87      147.64     17.50 o 
   2   9   0     6088.28     7751.61     84.48 o 
   3   9   0    13829.50    16264.82    161.46 o 
   4   9   0       43.27       80.89     17.79 o 
   5   9   0       73.84      138.70     20.01 o 
   6   9   0     1240.65     1341.54     40.33 o 
   7   9   0       18.53       23.63     20.74 o 
   8   9   0      293.75      331.33     31.04 o 
   9   9   0        1.95      -25.30     25.30 o 
  10   9   0      558.82      593.72     39.83 o 
  11   9   0       30.41       29.13     31.24 o 
  12   9   0     1128.85     1129.77     53.25 o 
  13   9   0      805.07      793.35     53.36 o 
  14   9   0        8.80      -24.48     43.49 o 
  15   9   0       36.09      -91.61    102.93 o 
  16   9   0       27.54     -123.36    123.36 o 
  17   9   0      113.14      -16.80    142.46 o 
   0  10   0     1108.85     1094.86     47.79 o 
   1  10   0       94.93      185.05     19.84 o 
   2  10   0    14492.22    15547.77    200.49 o 
   3  10   0      608.10      660.98     29.58 o 
   4  10   0     1231.16     1188.93     37.91 o 
   5  10   0     1554.88     1422.09     41.12 o 
   6  10   0      395.30      416.16     28.84 o 
   7  10   0      396.27      418.65     30.88 o 
   8  10   0     1178.85     1154.36     45.68 o 
   9  10   0     2592.32     2510.55     60.59 o 
  10  10   0      841.90      904.08     46.15 o 
  11  10   0       63.79       46.96     32.08 o 
  12  10   0      186.04      134.44     36.42 o 
  13  10   0     1741.33     1735.95     99.23 o 
  14  10   0     1953.30     2041.57    124.00 o 
  15  10   0      585.48      626.83    151.24 o 
  16  10   0      271.26       98.54    130.62 o 
  17  10   0      666.39      433.48    159.26 o 
   1  11   0     4729.79     4826.42     67.84 o 
   2  11   0      374.39      358.82     24.74 o 
   3  11   0      842.55      847.38     34.92 o 
   4  11   0        5.50      -17.28     17.28 o 
   5  11   0      117.33      112.82     23.55 o 
   6  11   0        0.09       15.25     21.93 o 
   7  11   0       12.90      -22.60     22.60 o 
   8  11   0       40.97       22.80     25.77 o 
   9  11   0       60.22       24.91     34.51 o 
  10  11   0       32.65       -5.56     29.31 o 
  11  11   0      534.02      525.29     42.28 o 
  12  11   0        7.77      -31.30     31.30 o 
  13  11   0      217.47      185.56     49.32 o 
  14  11   0        2.90       -6.85     42.30 o 
  15  11   0      465.76      334.23     73.54 o 
  16  11   0      168.59     -114.58    114.58 o 
   0  12   0     4424.88     4722.95     99.38 o 
   1  12   0      910.63      920.19     43.93 o 
   2  12   0     3046.63     2968.70     56.83 o 
   3  12   0      424.42      494.25     30.09 o 
   4  12   0     5273.72     5224.68     76.77 o 
   5  12   0     2793.77     2703.46     57.82 o 
   6  12   0     1145.16     1057.15     42.37 o 
   7  12   0      913.29      941.45     42.80 o 
   8  12   0       19.26       16.85     34.44 o 
   9  12   0     1610.50     1464.52     52.76 o 
  10  12   0        4.05        8.88     30.37 o 
  11  12   0      827.68      776.04     46.87 o 
  12  12   0      124.48       89.67     50.22 o 
  13  12   0      951.19      956.73     61.56 o 
  14  12   0      955.12      965.88    148.95 o 
  15  12   0     1277.92     1098.83    136.92 o 
  16  12   0       53.84        0.76    122.98 o 
   1  13   0        0.01      -19.66     19.66 o 
   2  13   0     1035.94     1152.78     42.42 o 
   3  13   0     2460.12     2414.14     70.02 o 
   4  13   0      163.60      166.45     26.76 o 
   5  13   0      816.32      841.11     52.35 o 
   6  13   0      348.64      405.49     33.52 o 
   7  13   0       90.41       57.35     26.93 o 
   8  13   0      439.77      450.89     36.94 o 
   9  13   0      296.18      299.73     35.84 o 
  10  13   0       26.36       38.94     39.52 o 
  11  13   0      534.54      565.59     59.15 o 
  12  13   0       18.07        3.82     32.78 o 
  13  13   0      170.95      122.64    121.45 o 
  14  13   0       53.33       -0.13     52.73 o 
  15  13   0      148.69      108.99    144.75 o 
   0  14   0     2887.42     2894.96     86.50 o 
   1  14   0     1600.32     1588.34     48.45 o 
   2  14   0     1194.81     1204.96     44.94 o 
   3  14   0     4257.82     4089.94     72.18 o 
   4  14   0       55.80       10.13     23.93 o 
   5  14   0     1035.95      989.82     44.10 o 
   6  14   0     2322.12     2372.08     59.65 o 
   7  14   0      444.28      518.02     42.56 o 
   8  14   0     1943.57     1987.85     61.19 o 
   9  14   0     1333.24     1353.88     93.38 o 
  10  14   0     1574.68     1639.33     59.18 o 
  11  14   0      137.74      166.30     36.56 o 
  12  14   0      560.97      488.16     67.07 o 
  13  14   0       84.77       15.20    184.85 o 
  14  14   0       42.86      -14.48     58.62 o 
  15  14   0      398.52      283.08     70.43 o 
   1  15   0      269.21      286.08     31.05 o 
   2  15   0      130.26       91.37     26.61 o 
   3  15   0     3833.35     3698.15    142.17 o 
   4  15   0       70.92       66.08     26.96 o 
   5  15   0      631.01      669.94     40.51 o 
   6  15   0       91.56       94.51     29.06 o 
   7  15   0      214.44      132.11     31.05 o 
   8  15   0      217.55      221.34     34.41 o 
   9  15   0      532.75      561.75     64.72 o 
  10  15   0      130.96      170.45     35.45 o 
  11  15   0        0.99      -32.57     32.57 o 
  12  15   0      844.67      769.65     78.52 o 
  13  15   0       20.91      -47.76     47.76 o 
  14  15   0       20.84       26.44    125.65 o 
   0  16   0      770.85      789.59     59.54 o 
   1  16   0      222.14      183.42     34.78 o 
   2  16   0     2094.63     2075.84     58.09 o 
   3  16   0     3501.92     3391.86     71.20 o 
   4  16   0      502.74      520.60     38.32 o 
   5  16   0      330.51      373.71     35.95 o 
   6  16   0       28.38       14.13     27.49 o 
   7  16   0      450.85      526.68     40.56 o 
   8  16   0      326.93      313.99     37.89 o 
   9  16   0     1777.10     1676.67     71.83 o 
  10  16   0      154.10      156.69     38.70 o 
  11  16   0       38.55       -8.86     55.57 o 
  12  16   0      494.62      345.05     66.49 o 
  13  16   0       36.50      -72.04     73.52 o 
   1  17   0        4.15      -25.87     25.87 o 
   2  17   0       15.67      -15.21     25.67 o 
   3  17   0      425.15      522.69     40.15 o 
   4  17   0      138.54       66.56     29.35 o 
   5  17   0       67.82       89.66     30.38 o 
   6  17   0        2.40      -21.83     26.68 o 
   7  17   0        9.87        8.65     29.56 o 
   8  17   0      312.25      275.07     38.26 o 
   9  17   0      303.27      314.76     41.42 o 
  10  17   0        0.24      -27.23     53.62 o 
  11  17   0      115.91       74.42     53.41 o 
  12  17   0       15.21      -32.97    131.38 o 
   0  18   0       75.02       70.03     43.20 o 
   1  18   0       71.31       94.76     30.09 o 
   2  18   0        5.55       34.89     28.98 o 
   3  18   0     3037.48     3128.01     85.14 o 
   4  18   0     1310.52     1314.68     62.79 o 
   5  18   0      219.19      374.25     56.89 o 
   6  18   0      600.76      689.53     45.58 o 
   7  18   0      634.67      620.42     45.61 o 
   8  18   0      557.91      529.14     44.71 o 
   9  18   0      721.08      744.51     93.95 o 
  10  18   0       17.65       44.73     57.04 o 
  11  18   0      547.24      520.54     77.92 o 
   1  19   0      115.91      108.75     38.45 o 
   2  19   0      103.00       84.04     32.18 o 
   3  19   0       13.84        8.50     36.30 o 
   4  19   0       20.03        6.41     28.79 o 
   5  19   0      311.48      306.72     39.15 o 
   6  19   0      147.99      111.20     34.02 o 
   7  19   0       32.84       56.95     34.03 o 
   8  19   0       12.57       26.35     42.11 o 
   9  19   0       52.07       68.48     55.61 o 
  10  19   0      209.82      213.23     67.35 o 
   0  20   0     1759.29     1654.93     88.30 o 
   1  20   0     1347.20     1258.45     56.41 o 
   2  20   0      189.49      183.80     37.05 o 
   3  20   0      293.35      383.84     48.65 o 
   4  20   0     1435.48     1323.64    100.16 o 
   5  20   0      133.70      169.99     36.51 o 
   6  20   0      240.18      207.05     39.15 o 
   7  20   0      165.28      136.61     44.74 o 
   8  20   0      332.05      232.60     62.79 o 
   9  20   0      330.48      265.01     67.62 o 
   1  21   0        0.34       -2.08     32.59 o 
   2  21   0       63.40       61.30     35.43 o 
   3  21   0      293.84      315.72     41.15 o 
   4  21   0      148.44      137.57     56.06 o 
   5  21   0       10.93      -11.24     33.60 o 
   6  21   0        2.49      107.30     44.20 o 
   7  21   0       17.68       49.81     55.95 o 
   0  22   0      904.58     1123.41     84.80 o 
   1  22   0      127.30      107.49     38.03 o 
   2  22   0      322.00      279.99     48.77 o 
   3  22   0      219.20      259.82     39.35 o 
   4  22   0      582.69      596.24     63.89 o 
   5  22   0      164.83      132.95     47.56 o 
 -19   1   1      120.16       65.70     65.53 o 
 -18   1   1      538.95      694.25     66.64 o 
 -17   1   1      112.66      105.86     53.03 o 
 -16   1   1      318.74      288.27     82.16 o 
 -15   1   1       15.29       -1.08     45.72 o 
 -14   1   1       91.17      126.01     45.66 o 
 -13   1   1     1613.61     1575.58    104.57 o 
 -12   1   1      402.66      443.76     54.83 o 
 -11   1   1      306.08      332.82     49.39 o 
 -10   1   1      545.87      564.98     47.57 o 
  -9   1   1      296.13      287.44     36.64 o 
  -8   1   1      822.32      879.30     46.78 o 
  -7   1   1      237.40      183.00     26.77 o 
  -6   1   1     4367.84     4483.86     70.97 o 
  -5   1   1     2373.57     2160.72     81.33 o 
  -4   1   1     5486.14     5400.27     66.89 o 
  -3   1   1     3125.99     2741.70     67.45 o 
  -2   1   1     1444.06     1251.63     41.44 o 
  -1   1   1    30445.43    32043.78    320.90 o 
   0   1   1     1744.52     1890.02     26.58 o 
   1   1   1     9238.33    10102.54    121.91 o 
   2   1   1       77.44       89.36      6.69 o 
   3   1   1     1708.76     1725.13     24.40 o 
   4   1   1    14411.28    15920.65    142.53 o 
   5   1   1     9493.42    10074.58    112.18 o 
   6   1   1     6048.44     6134.98     85.40 o 
   7   1   1     5407.98     5317.44    112.01 o 
   8   1   1      180.32      166.63     46.64 o 
   9   1   1      277.54      186.11     51.64 o 
  10   1   1       11.46      -19.97     38.05 o 
  11   1   1     2632.40     2592.83     81.72 o 
  12   1   1      397.05      414.16     52.55 o 
  13   1   1       26.86      -26.57     45.19 o 
  14   1   1     1695.32     1854.61     85.37 o 
  15   1   1      185.49      257.16     46.55 o 
  16   1   1      230.06      259.13     55.67 o 
  17   1   1      358.34      465.01     74.77 o 
  18   1   1      665.46      816.93     78.88 o 
  19   1   1      206.91      345.85     95.77 o 
 -18   2   1      332.78      390.26     68.94 o 
 -17   2   1       18.78       61.31     50.84 o 
 -16   2   1       38.69       48.28     48.53 o 
 -15   2   1      732.89      890.01     82.34 o 
 -14   2   1      223.29      227.18     58.67 o 
 -13   2   1      794.16      851.31     66.04 o 
 -12   2   1        0.00      -43.40     43.40 o 
 -11   2   1       16.72       24.28     40.95 o 
 -10   2   1      921.77     1094.63     56.60 o 
  -9   2   1       66.85       90.17     30.85 o 
  -8   2   1       66.24       87.39     26.98 o 
  -7   2   1     1009.31      982.48     43.22 o 
  -6   2   1      189.18      225.48     23.93 o 
  -5   2   1      526.41      537.26     27.82 o 
  -4   2   1      238.24      242.61     16.45 o 
  -3   2   1     1688.22     1467.96     33.24 o 
  -2   2   1     1978.13     1776.12     52.98 o 
  -1   2   1     1221.94     1276.73     41.85 o 
   0   2   1      726.76      808.77     11.18 o 
   1   2   1      225.82      238.51      8.02 o 
   2   2   1     1792.74     1940.52     23.89 o 
   3   2   1    36857.62    41565.72    310.15 o 
   4   2   1     1343.13     1273.03     22.46 o 
   5   2   1      178.14      185.95     17.46 o 
   6   2   1      131.87      193.61     18.59 o 
   7   2   1       69.57       86.05     18.86 o 
   8   2   1     6349.69     6964.43    100.54 o 
   9   2   1      127.56      136.83     31.19 o 
  10   2   1      285.44      288.33     40.30 o 
  11   2   1     1291.49     1456.37     74.33 o 
  12   2   1      811.21      897.60     61.07 o 
  13   2   1     1327.37     1294.88     71.55 o 
  14   2   1       13.56       10.46     49.49 o 
  15   2   1      194.40      102.87     59.38 o 
  16   2   1       37.93       25.47     54.28 o 
  17   2   1       96.80      130.71     61.96 o 
  18   2   1        3.79       58.92     61.38 o 
 -18   3   1      430.90      480.92    170.97 o 
 -17   3   1     1494.08     1657.41     98.84 o 
 -16   3   1     2940.67     2935.77    104.54 o 
 -15   3   1     1106.37     1303.09     78.93 o 
 -14   3   1     1080.22     1074.62     71.64 o 
 -13   3   1      793.96      798.30     64.38 o 
 -12   3   1     2350.35     2445.25     83.27 o 
 -11   3   1     1500.51     1661.98    124.44 o 
 -10   3   1     1156.82     1093.14     74.74 o 
  -9   3   1     3499.81     3610.50     75.37 o 
  -8   3   1     4428.08     4442.90     77.20 o 
  -7   3   1     4368.36     4156.85     69.91 o 
  -6   3   1     1424.48     1423.80     35.28 o 
  -5   3   1     7478.62     7359.49     78.33 o 
  -4   3   1     1071.23      955.25     27.23 o 
  -3   3   1     4887.48     4843.96     50.16 o 
  -2   3   1       29.41       20.44      7.86 o 
  -1   3   1     6677.28     6933.85     91.62 o 
   0   3   1      310.98      298.64     10.27 o 
   1   3   1     1374.60     1527.39     16.70 o 
   2   3   1     8910.92    10001.88     64.98 o 
   3   3   1    15359.52    16761.07    103.82 o 
   4   3   1      590.61      550.46     18.24 o 
   5   3   1     1653.12     1570.74     58.82 o 
   6   3   1     3253.40     3191.09     48.33 o 
   7   3   1     4251.29     4053.29     75.14 o 
   8   3   1      953.02      893.12     35.26 o 
   9   3   1     2868.03     2851.56     57.55 o 
  10   3   1     4118.53     4156.25     87.67 o 
  11   3   1      319.21      359.64     45.66 o 
  12   3   1      721.54      721.32     56.78 o 
  13   3   1      634.85      717.87     60.94 o 
  14   3   1     2731.20     2485.78     89.73 o 
  15   3   1      816.48      847.34     68.97 o 
  16   3   1      194.98      273.39     94.53 o 
  17   3   1      553.77      686.95     96.55 o 
  18   3   1       42.25      148.24     93.38 o 
 -18   4   1      458.57      533.20    112.35 o 
 -17   4   1       29.28      -71.48     71.48 o 
 -16   4   1       74.43        0.37     56.16 o 
 -15   4   1     1495.05     1614.80     84.56 o 
 -14   4   1      148.03      142.22     53.08 o 
 -13   4   1        1.11      -45.51     45.51 o 
 -12   4   1       41.31      -21.71     42.64 o 
 -11   4   1      159.28      139.37     56.62 o 
 -10   4   1       15.27       16.55     33.75 o 
  -9   4   1      159.04      134.98     30.58 o 
  -8   4   1      499.39      519.21     41.72 o 
  -7   4   1       48.55       32.35     17.94 o 
  -6   4   1     5041.13     5199.62     63.61 o 
  -5   4   1      168.25      180.91     17.06 o 
  -4   4   1      969.54      823.34     26.47 o 
  -3   4   1     6760.29     6711.35     73.99 o 
  -2   4   1     8544.39     9044.10     78.26 o 
  -1   4   1      135.74      201.84     11.38 o 
   0   4   1    10280.57    12010.77    197.54 o 
   1   4   1    34340.96    39888.72    225.57 o 
   2   4   1      327.01      373.70     12.13 o 
   3   4   1        7.97        9.95     10.28 o 
   4   4   1      267.93      271.83     14.76 o 
   5   4   1     1070.93     1023.78     29.94 o 
   6   4   1     1224.77     1289.39     43.55 o 
   7   4   1       43.64       85.74     18.76 o 
   8   4   1      300.38      326.93     30.26 o 
   9   4   1       64.92       60.56     29.44 o 
  10   4   1        0.93      -25.07     25.85 o 
  11   4   1     1082.66     1093.80     60.54 o 
  12   4   1       68.97       82.49     42.53 o 
  13   4   1     3526.64     3485.78     95.56 o 
  14   4   1      556.93      605.40     60.84 o 
  15   4   1      333.07      333.19    122.73 o 
  16   4   1      200.68      239.35    195.16 o 
  17   4   1      155.90       81.06     79.44 o 
  18   4   1       10.40       -6.21     78.41 o 
 -18   5   1       49.52     -147.23    147.23 o 
 -17   5   1      378.51      322.71     92.81 o 
 -16   5   1        2.59      -54.00     54.00 o 
 -15   5   1      375.55      360.49    102.25 o 
 -14   5   1      401.79      352.62     55.06 o 
 -13   5   1     2209.05     2309.26    124.01 o 
 -12   5   1     1618.34     1441.02     69.55 o 
 -11   5   1      331.05      398.85     47.65 o 
 -10   5   1        4.45       -8.52     32.74 o 
  -9   5   1      231.78      124.95     26.18 o 
  -8   5   1      767.36      706.32     32.38 o 
  -7   5   1      747.23      746.25     31.68 o 
  -6   5   1     5189.27     4737.62     61.12 o 
  -5   5   1       66.76       59.88     15.29 o 
  -4   5   1     3482.73     3313.56     46.16 o 
  -3   5   1       12.79       11.03     11.81 o 
  -2   5   1    18697.18    20514.18    166.97 o 
  -1   5   1     3575.69     4036.53     45.71 o 
   0   5   1    12345.23    13729.71    115.43 o 
   1   5   1      128.43      155.31     14.87 o 
   2   5   1      758.67      624.54     16.14 o 
   3   5   1     2068.63     2156.42     27.17 o 
   4   5   1     3395.96     3403.22     48.34 o 
   5   5   1     3720.11     3748.03     69.57 o 
   6   5   1     6527.55     6524.76     73.89 o 
   7   5   1      816.32      756.05     46.86 o 
   8   5   1      613.13      583.04     48.73 o 
   9   5   1      491.43      467.51     31.77 o 
  10   5   1     3178.19     3125.28     64.62 o 
  11   5   1     3258.95     3267.19     69.10 o 
  12   5   1      268.64      302.53     48.42 o 
  13   5   1      798.29      813.33     60.56 o 
  14   5   1      125.03      175.89     52.09 o 
  15   5   1      330.49      499.46    105.79 o 
  16   5   1      378.62      325.71     85.14 o 
  17   5   1       23.36       23.00     95.86 o 
  18   5   1       90.27      -27.34    160.98 o 
 -18   6   1       28.73     -100.06    100.06 o 
 -17   6   1        0.32      -88.03     88.03 o 
 -16   6   1      249.41       78.70     75.03 o 
 -15   6   1      129.69       49.93     52.49 o 
 -14   6   1      253.87      148.55     51.67 o 
 -13   6   1     1180.38     1043.16     64.33 o 
 -12   6   1        2.03       39.08     42.24 o 
 -11   6   1       23.33      -11.60     36.78 o 
 -10   6   1      360.05      387.85     34.70 o 
  -9   6   1     1062.83     1159.75     45.23 o 
  -8   6   1     1278.92     1316.15     41.34 o 
  -7   6   1      359.17      444.23     26.46 o 
  -6   6   1       16.23        2.37     16.09 o 
  -5   6   1       84.23       88.74     19.51 o 
  -4   6   1      887.37      948.79     30.48 o 
  -3   6   1      328.75      317.15     18.35 o 
  -2   6   1     3277.95     3570.04     46.22 o 
  -1   6   1       56.08       75.00     12.89 o 
   0   6   1     4271.48     4739.05     53.35 o 
   1   6   1        2.70       -8.28      8.28 o 
   2   6   1     2388.22     2560.14     28.60 o 
   3   6   1     2190.70     2279.31     31.97 o 
   4   6   1       10.01       -0.28     12.59 o 
   5   6   1       17.95       -1.14     13.65 o 
   6   6   1      984.70     1040.01     33.98 o 
   7   6   1      676.68      806.21     32.94 o 
   8   6   1     1028.27     1014.47     38.51 o 
   9   6   1       17.49      -18.44     23.73 o 
  10   6   1       28.39       -6.23     26.94 o 
  11   6   1     1767.37     1737.35     56.87 o 
  12   6   1      712.72      797.87     47.26 o 
  13   6   1       67.04       35.60     44.42 o 
  14   6   1        3.81      -44.49     44.49 o 
  15   6   1      115.64       66.00     69.50 o 
  16   6   1       36.23      -50.63     71.38 o 
  17   6   1       65.36       40.10     76.97 o 
  18   6   1        4.41       97.15    112.86 o 
 -18   7   1      210.20       90.76    152.20 o 
 -17   7   1      759.75      816.78    191.15 o 
 -16   7   1       19.51      -71.55     71.55 o 
 -15   7   1       86.25       55.29    164.23 o 
 -14   7   1     1605.02     1634.87    107.63 o 
 -13   7   1      549.98      565.61     55.85 o 
 -12   7   1     1035.28     1035.18     59.60 o 
 -11   7   1      416.55      465.49     39.40 o 
 -10   7   1      280.07      266.96     33.80 o 
  -9   7   1      232.29      243.91     29.63 o 
  -8   7   1     1003.90      896.26     38.40 o 
  -7   7   1     5528.59     5674.33     74.33 o 
  -6   7   1     1461.83     1357.72     37.11 o 
  -5   7   1       45.76        3.58     15.10 o 
  -4   7   1     3410.81     3438.38     71.85 o 
  -3   7   1      408.96      405.33     20.26 o 
  -2   7   1     8965.33     9370.93     95.04 o 
  -1   7   1      542.60      624.46     23.87 o 
   0   7   1     5320.25     5546.92     61.77 o 
   1   7   1     3155.06     3021.10     43.83 o 
   2   7   1      553.30      581.88     23.89 o 
   3   7   1      897.00      781.93     29.46 o 
   4   7   1     7940.99     8615.59     87.54 o 
   5   7   1     8387.35     9105.07     93.50 o 
   6   7   1     4960.50     5009.34     66.32 o 
   7   7   1      722.18      737.32     36.11 o 
   8   7   1     1437.50     1378.85     44.21 o 
   9   7   1      460.16      466.66     38.92 o 
  10   7   1     2965.25     2767.98     62.95 o 
  11   7   1     2130.93     2203.81     65.27 o 
  12   7   1     2547.74     2406.93     66.24 o 
  13   7   1      172.12      136.43     38.35 o 
  14   7   1      567.09      748.15    176.26 o 
  15   7   1      595.35      716.73    136.73 o 
  16   7   1      171.67       61.77     69.38 o 
  17   7   1      209.61       87.94    136.73 o 
  18   7   1      126.46      159.93    137.49 o 
 -17   8   1       33.49     -112.86    112.86 o 
 -16   8   1        5.14      -20.25     69.16 o 
 -15   8   1      618.36      686.77     84.79 o 
 -14   8   1       81.60      110.98     48.34 o 
 -13   8   1      201.54      136.84     47.03 o 
 -12   8   1       46.10        8.35     33.17 o 
 -11   8   1      217.06      191.25     34.91 o 
 -10   8   1       30.20       22.90     28.02 o 
  -9   8   1       16.88       19.04     24.49 o 
  -8   8   1       19.75        6.06     23.32 o 
  -7   8   1      553.60      646.85     32.04 o 
  -6   8   1      237.74      271.58     23.24 o 
  -5   8   1     1296.65     1304.39     36.46 o 
  -4   8   1      894.37      930.35     35.23 o 
  -3   8   1      620.21      746.25     35.94 o 
  -2   8   1      172.16      199.44     18.49 o 
  -1   8   1      246.80      218.93     17.42 o 
   0   8   1      249.66      326.81     19.30 o 
   1   8   1      497.00      561.01     24.55 o 
   2   8   1      941.14      963.49     34.16 o 
   3   8   1      199.75      286.03     19.92 o 
   4   8   1      931.73      956.92     32.28 o 
   5   8   1      111.38      109.08     18.31 o 
   6   8   1      169.98      144.15     20.55 o 
   7   8   1        3.34       -1.90     19.41 o 
   8   8   1      279.45      284.17     28.72 o 
   9   8   1      551.04      526.74     35.51 o 
  10   8   1      308.94      268.95     33.81 o 
  11   8   1     1197.33     1103.09     50.56 o 
  12   8   1        1.08      -36.75     39.86 o 
  13   8   1      172.26      125.38     44.49 o 
  14   8   1      110.80       97.79     67.24 o 
  15   8   1        1.17       -7.33     63.26 o 
  16   8   1        7.87      -25.91    105.79 o 
  17   8   1      122.80      152.80     73.54 o 
 -17   9   1       96.84     -127.94    127.94 o 
 -16   9   1      821.41      802.64     92.18 o 
 -15   9   1     1839.18     1664.15    105.33 o 
 -14   9   1      507.41      489.34     74.99 o 
 -13   9   1        3.12      -28.57     48.23 o 
 -12   9   1     1117.28     1163.05     53.31 o 
 -11   9   1     1133.09     1125.85     51.00 o 
 -10   9   1     1559.77     1568.66     94.43 o 
  -9   9   1      944.00     1050.06     45.74 o 
  -8   9   1      502.29      427.92     31.99 o 
  -7   9   1      447.26      465.31     30.48 o 
  -6   9   1       51.15       42.54     19.19 o 
  -5   9   1     1411.03     1272.77     37.92 o 
  -4   9   1        5.32        3.59     15.51 o 
  -3   9   1     2328.70     2141.41     42.82 o 
  -2   9   1      353.78      562.30     25.02 o 
  -1   9   1       10.43       58.60     15.33 o 
   0   9   1      375.48      636.88     27.48 o 
   1   9   1      163.64      111.25     16.80 o 
   2   9   1       11.74       43.16     17.79 o 
   3   9   1     3497.64     3499.40     53.99 o 
   4   9   1     1649.49     1575.77     38.87 o 
   5   9   1     1596.81     1367.04     41.84 o 
   6   9   1     1567.59     1500.38     54.74 o 
   7   9   1     1449.12     1439.86     44.16 o 
   8   9   1     5204.68     5078.50     77.11 o 
   9   9   1     2375.25     2384.46     58.53 o 
  10   9   1     2207.01     2176.11     58.67 o 
  11   9   1       68.66       46.34     31.93 o 
  12   9   1      278.76      261.82     38.01 o 
  13   9   1     3092.20     3079.20     89.65 o 
  14   9   1      573.69      565.65     58.56 o 
  15   9   1      319.75      372.28    109.04 o 
  16   9   1     1046.80     1069.80    182.37 o 
  17   9   1      206.04      319.56     79.94 o 
 -17  10   1       83.49      -11.46    141.69 o 
 -16  10   1        8.43      -92.05    150.48 o 
 -15  10   1       41.96      -65.63     65.63 o 
 -14  10   1        3.14      -71.23     71.23 o 
 -13  10   1      222.37      188.40     63.31 o 
 -12  10   1       45.17       -6.11     32.10 o 
 -11  10   1        9.11       -5.62     33.85 o 
 -10  10   1       47.04       24.77     28.91 o 
  -9  10   1       52.06       35.99     27.14 o 
  -8  10   1      187.76      164.93     28.60 o 
  -7  10   1       69.16        9.70     23.19 o 
  -6  10   1       86.83       91.87     27.67 o 
  -5  10   1       41.42       19.80     18.55 o 
  -4  10   1       37.16       42.56     17.86 o 
  -3  10   1     2996.09     3139.96     73.21 o 
  -2  10   1      663.12      730.54     30.58 o 
  -1  10   1      401.19      552.39     26.31 o 
   0  10   1      559.92      644.55     28.16 o 
   1  10   1     6293.92     7005.42     81.42 o 
   2  10   1      309.44      395.58     23.84 o 
   3  10   1        3.13        3.10     15.26 o 
   4  10   1     2386.15     2588.78     49.50 o 
   5  10   1      345.58      344.61     26.02 o 
   6  10   1       18.88       14.83     20.50 o 
   7  10   1      553.48      583.04     34.05 o 
   8  10   1      591.97      601.73     46.19 o 
   9  10   1        0.40        3.62     26.56 o 
  10  10   1       68.58       56.35     31.02 o 
  11  10   1     2240.93     2223.28     68.13 o 
  12  10   1       23.17       10.52     38.29 o 
  13  10   1      568.37      707.26     61.56 o 
  14  10   1       24.97       34.32     43.05 o 
  15  10   1       12.25       14.37     59.27 o 
  16  10   1       33.49       -6.52    130.43 o 
  17  10   1        0.44       27.18    176.07 o 
 -16  11   1      800.38      881.47    155.06 o 
 -15  11   1     1171.04     1226.20     96.20 o 
 -14  11   1      577.05      588.05     59.45 o 
 -13  11   1        4.67      -18.59     50.44 o 
 -12  11   1      158.83      173.05     44.58 o 
 -11  11   1     1470.34     1484.63     55.84 o 
 -10  11   1     1743.22     1843.07     70.01 o 
  -9  11   1     1148.83     1166.64     50.75 o 
  -8  11   1     1684.69     1687.93     51.76 o 
  -7  11   1     1297.51     1290.55     45.98 o 
  -6  11   1     1118.27     1153.62     42.24 o 
  -5  11   1      880.30      824.92     36.51 o 
  -4  11   1      652.99      690.62     32.56 o 
  -3  11   1     4389.25     4551.08    118.68 o 
  -2  11   1       33.76       35.98     18.15 o 
  -1  11   1     4696.01     4709.83     67.45 o 
   0  11   1      956.00      932.65     36.00 o 
   1  11   1    11348.81    12705.46    125.51 o 
   2  11   1     3071.65     3165.88     55.31 o 
   3  11   1      662.52      706.42     32.53 o 
   4  11   1     2434.43     2391.56     51.03 o 
   5  11   1     1063.11      968.64     38.63 o 
   6  11   1      305.93      270.85     28.56 o 
   7  11   1     1321.68     1268.69     45.87 o 
   8  11   1     2094.65     2219.09     58.60 o 
   9  11   1     3657.50     3508.25     70.40 o 
  10  11   1      925.41      938.15     46.90 o 
  11  11   1      128.55      160.88     34.48 o 
  12  11   1      553.11      593.17     52.69 o 
  13  11   1      344.38      237.12     81.28 o 
  14  11   1      678.14      677.17     75.62 o 
  15  11   1      198.40      184.88     49.83 o 
  16  11   1      208.97      285.47    177.59 o 
 -16  12   1       20.54     -107.32    113.43 o 
 -15  12   1       25.53      -63.02     63.02 o 
 -14  12   1       59.41        8.93     51.82 o 
 -13  12   1        0.00      -13.44     43.08 o 
 -12  12   1       73.00        6.72     40.18 o 
 -11  12   1     1818.44     1765.73     71.48 o 
 -10  12   1      829.28      903.34     50.00 o 
  -9  12   1     1212.91     1202.95     50.82 o 
  -8  12   1      208.02      201.59     31.49 o 
  -7  12   1        2.17      -23.57     23.57 o 
  -6  12   1      350.78      288.73     30.20 o 
  -5  12   1      987.39     1013.36     42.02 o 
  -4  12   1      161.24      187.60     25.61 o 
  -3  12   1     1176.36     1253.01     41.72 o 
  -2  12   1     1008.71     1022.84     38.09 o 
  -1  12   1      140.91      168.35     22.73 o 
   0  12   1       61.59       90.78     20.62 o 
   1  12   1      558.05      715.21     32.55 o 
   2  12   1       10.62      -10.02     18.79 o 
   3  12   1       23.32       29.99     20.73 o 
   4  12   1      664.48      769.43     36.11 o 
   5  12   1      306.14      326.98     29.55 o 
   6  12   1      251.53      322.19     30.72 o 
   7  12   1     1666.05     1744.85     60.42 o 
   8  12   1      452.82      491.86     37.25 o 
   9  12   1     2620.60     2698.44     64.51 o 
  10  12   1       91.24       69.63     31.11 o 
  11  12   1       37.06       75.48     41.65 o 
  12  12   1       12.05       23.40     38.58 o 
  13  12   1      236.69      215.95     52.17 o 
  14  12   1      181.20      185.19     53.03 o 
  15  12   1       21.71       -9.14     58.16 o 
  16  12   1      187.06       34.41    128.13 o 
 -15  13   1      316.80      275.76     70.79 o 
 -14  13   1      515.64      519.95     58.73 o 
 -13  13   1      626.80      654.48    135.27 o 
 -12  13   1       31.07      -15.21     40.83 o 
 -11  13   1      344.54      333.71     54.44 o 
 -10  13   1      898.15      918.80     58.44 o 
  -9  13   1      467.91      438.71     38.83 o 
  -8  13   1        5.61      -13.97     26.64 o 
  -7  13   1      498.83      471.92     36.11 o 
  -6  13   1      304.38      349.18     32.05 o 
  -5  13   1       84.08       41.25     24.96 o 
  -4  13   1     1050.64     1067.45     42.35 o 
  -3  13   1     4100.59     4297.68     86.71 o 
  -2  13   1      124.42      120.31     25.63 o 
  -1  13   1      411.82      391.41     31.27 o 
   0  13   1     2117.53     2122.30     51.67 o 
   1  13   1     4032.40     4273.77     70.59 o 
   2  13   1     2495.82     2401.81     54.38 o 
   3  13   1      391.59      523.06     33.11 o 
   4  13   1      906.84      961.16     41.49 o 
   5  13   1     3306.10     3023.48     62.04 o 
   6  13   1        8.48       14.13     23.66 o 
   7  13   1     2096.78     2015.23     56.77 o 
   8  13   1      899.82      956.30     49.12 o 
   9  13   1      127.31       93.92     30.57 o 
  10  13   1        6.04       -3.75     34.06 o 
  11  13   1      700.00      784.88     79.41 o 
  12  13   1     1255.65     1353.73     96.01 o 
  13  13   1      326.78      348.68     63.37 o 
  14  13   1      972.83     1064.80    193.99 o 
  15  13   1       20.12        2.89     85.21 o 
 -15  14   1        2.76      -67.80    162.32 o 
 -14  14   1        7.76      -49.92     70.46 o 
 -13  14   1      266.67      218.74     70.46 o 
 -12  14   1        4.70       28.02     40.06 o 
 -11  14   1        2.81       27.04     42.14 o 
 -10  14   1       16.71       15.62     39.42 o 
  -9  14   1       32.23       30.41     29.53 o 
  -8  14   1       38.78       79.04     30.48 o 
  -7  14   1      447.46      465.77     36.74 o 
  -6  14   1      640.56      627.63     39.69 o 
  -5  14   1       79.49       80.35     26.51 o 
  -4  14   1     2607.78     2554.24     79.94 o 
  -3  14   1      412.41      373.38     31.60 o 
  -2  14   1      331.14      317.17     30.76 o 
  -1  14   1      399.31      383.42     31.26 o 
   0  14   1      550.65      633.35     35.94 o 
   1  14   1      315.67      357.96     30.61 o 
   2  14   1     1775.35     1774.02     51.00 o 
   3  14   1       60.29       36.55     24.10 o 
   4  14   1      633.08      618.18     36.99 o 
   5  14   1      438.63      502.67     35.34 o 
   6  14   1       62.93       37.81     26.29 o 
   7  14   1      210.63      231.12     31.96 o 
   8  14   1       56.28       18.88     28.63 o 
   9  14   1       79.46       72.75     30.68 o 
  10  14   1       36.21       38.33     36.99 o 
  11  14   1      573.29      594.42     72.25 o 
  12  14   1       31.14       15.01     38.95 o 
  13  14   1        1.38      -37.85     37.85 o 
  14  14   1       63.63       65.94     62.62 o 
  15  14   1       94.26       79.41     65.69 o 
 -14  15   1      209.57      116.00     68.94 o 
 -13  15   1      780.13      697.87     64.16 o 
 -12  15   1     1118.21     1136.95    108.74 o 
 -11  15   1     2522.45     2482.33    183.24 o 
 -10  15   1     1109.67     1154.99     65.15 o 
  -9  15   1      272.13      225.23     44.76 o 
  -8  15   1       78.37       77.80     31.35 o 
  -7  15   1      815.21      781.50     79.41 o 
  -6  15   1      479.87      512.67     38.36 o 
  -5  15   1       12.08      -14.49     24.57 o 
  -4  15   1     2081.04     1926.47     55.69 o 
  -3  15   1      256.72      283.93     31.40 o 
  -2  15   1      612.56      665.64     38.59 o 
  -1  15   1      867.67      857.54     41.41 o 
   0  15   1      330.72      355.19     32.35 o 
   1  15   1      243.57      276.60     31.05 o 
   2  15   1     3656.99     3429.80     68.56 o 
   3  15   1      376.76      396.69     34.09 o 
   4  15   1       30.66       32.03     25.41 o 
   5  15   1      243.77      234.96     33.32 o 
   6  15   1      383.42      419.35     36.11 o 
   7  15   1      685.50      722.73     60.68 o 
   8  15   1     1396.73     1400.55     53.71 o 
   9  15   1     3966.08     3800.86     94.62 o 
  10  15   1     1287.46     1271.98     83.76 o 
  11  15   1     1351.74     1392.18     79.60 o 
  12  15   1      725.05      803.73     62.13 o 
  13  15   1      190.38      174.34     47.59 o 
  14  15   1      513.04      362.57     72.40 o 
 -13  16   1        2.27      -52.97     52.97 o 
 -12  16   1      323.67      292.45     53.06 o 
 -11  16   1      639.04      546.06     81.54 o 
 -10  16   1       54.55      105.73     51.75 o 
  -9  16   1        3.98      -36.26     43.83 o 
  -8  16   1        8.89       56.09     38.32 o 
  -7  16   1      106.99       98.48     30.71 o 
  -6  16   1       17.16       -5.91     27.66 o 
  -5  16   1       95.45       68.46     29.28 o 
  -4  16   1      692.62      737.22     42.77 o 
  -3  16   1      323.81      325.76     34.78 o 
  -2  16   1       39.54       53.35     27.68 o 
  -1  16   1      115.47      139.60     28.95 o 
   0  16   1       80.54       81.84     27.75 o 
   1  16   1      313.48      298.92     33.44 o 
   2  16   1     2008.07     1826.51     64.31 o 
   3  16   1      300.74      266.00     32.24 o 
   4  16   1       94.40       91.89     28.92 o 
   5  16   1      513.93      498.71     38.06 o 
   6  16   1        6.55       31.14     27.23 o 
   7  16   1        5.82      -10.10     27.03 o 
   8  16   1       42.87       85.48     37.44 o 
   9  16   1      836.89      962.86     60.13 o 
  10  16   1      771.64      740.30     62.96 o 
  11  16   1       44.41        6.21     39.82 o 
  12  16   1       18.03       72.90     51.30 o 
  13  16   1        0.01      -87.71    135.58 o 
 -12  17   1      740.26      629.24     80.67 o 
 -11  17   1      335.49      435.35     57.13 o 
 -10  17   1     1610.15     1508.92    139.79 o 
  -9  17   1     1411.19     1390.40    185.40 o 
  -8  17   1     1143.57     1180.76     65.58 o 
  -7  17   1      144.36      116.85     37.68 o 
  -6  17   1      122.87      130.00     33.28 o 
  -5  17   1      194.08      166.74     32.26 o 
  -4  17   1     1255.34     1258.92     68.66 o 
  -3  17   1      417.73      441.44     38.05 o 
  -2  17   1     1537.14     1635.28     55.77 o 
  -1  17   1      337.13      293.37     38.88 o 
   0  17   1      995.75     1142.45     49.86 o 
   1  17   1      406.63      418.20     37.40 o 
   2  17   1     2847.65     2604.71     75.88 o 
   3  17   1      833.11      889.50     45.42 o 
   4  17   1       96.24       99.24     30.29 o 
   5  17   1       20.49       17.52     27.29 o 
   6  17   1      647.34      710.98     45.41 o 
   7  17   1      592.57      582.76     43.74 o 
   8  17   1     2353.64     2135.93    108.24 o 
   9  17   1      743.55      857.74     60.12 o 
  10  17   1     1530.25     1550.45    138.23 o 
  11  17   1     1052.47     1240.10     69.14 o 
  12  17   1        6.63     -119.16    119.16 o 
 -11  18   1        5.24       15.69     48.65 o 
 -10  18   1      189.42      163.49     50.14 o 
  -9  18   1       54.94       71.50     44.68 o 
  -8  18   1       12.95       43.12     40.48 o 
  -7  18   1      213.85      188.70     44.56 o 
  -6  18   1       67.79       85.28     38.61 o 
  -5  18   1      584.78      571.39     43.05 o 
  -4  18   1      896.70      957.64     57.18 o 
  -3  18   1      306.34      287.01     36.49 o 
  -2  18   1      337.79      344.86     37.22 o 
  -1  18   1        9.89       -4.69     27.43 o 
   0  18   1      293.85      235.47     34.05 o 
   1  18   1      508.31      452.54     47.07 o 
   2  18   1     2135.65     2136.11     83.73 o 
   3  18   1     1368.41     1191.30     52.05 o 
   4  18   1      889.44      819.05     46.82 o 
   5  18   1       72.66       57.62     29.78 o 
   6  18   1        8.90       35.69     30.54 o 
   7  18   1      120.13      125.07     41.07 o 
   8  18   1       58.72       50.94     40.02 o 
   9  18   1       24.20       11.56     38.18 o 
  10  18   1        2.00       22.71     39.31 o 
  11  18   1      146.79      190.67     64.79 o 
 -10  19   1      133.80      135.21     51.78 o 
  -9  19   1      431.09      491.58     87.58 o 
  -8  19   1      135.90      120.55     46.82 o 
  -7  19   1      446.69      425.94     51.56 o 
  -6  19   1       52.54       72.96     39.39 o 
  -5  19   1      383.05      342.86     46.77 o 
  -4  19   1      326.79      367.04     46.19 o 
  -3  19   1      279.17      280.49     38.00 o 
  -2  19   1      871.54      843.07     48.90 o 
  -1  19   1      271.08      416.72     67.36 o 
   0  19   1      528.45      564.20     43.39 o 
   1  19   1      282.25      356.13     38.15 o 
   2  19   1      101.93       93.20     35.64 o 
   3  19   1      392.97      341.06     38.45 o 
   4  19   1      280.99      319.60     38.67 o 
   5  19   1      577.49      666.83     46.54 o 
   6  19   1      936.03      974.64     61.20 o 
   7  19   1      601.77      602.62     58.16 o 
   8  19   1      674.93      571.82    100.30 o 
   9  19   1        3.03       79.66     42.10 o 
  10  19   1      977.21     1070.66    140.55 o 
  -9  20   1       74.91       55.36     48.42 o 
  -8  20   1        0.33       18.92     43.58 o 
  -7  20   1        0.17      -15.56     39.40 o 
  -6  20   1      173.28      137.03     46.26 o 
  -5  20   1        0.79        1.52     36.54 o 
  -4  20   1      136.37       78.29     53.22 o 
  -3  20   1       15.17       12.38     32.01 o 
  -2  20   1        0.10       42.39     31.64 o 
  -1  20   1        0.28      -25.04     29.38 o 
   0  20   1        8.35       -4.75     31.11 o 
   1  20   1        8.35        3.96     31.63 o 
   2  20   1      122.08       97.26     32.12 o 
   3  20   1      126.74      225.17     36.67 o 
   4  20   1      159.05      231.08     37.32 o 
   5  20   1        1.21      -29.64     29.64 o 
   6  20   1       56.79      116.85     42.55 o 
   7  20   1      111.26       59.79     41.23 o 
   8  20   1        0.62       13.33     39.80 o 
   9  20   1       93.50      144.86     55.30 o 
  -7  21   1        4.37       30.15     45.99 o 
  -6  21   1       44.17      106.49     44.95 o 
  -5  21   1      784.95      764.40    130.21 o 
  -4  21   1       18.50       -7.12     40.54 o 
  -3  21   1      108.05      117.42     42.26 o 
  -2  21   1      468.79      476.20     44.83 o 
  -1  21   1      656.28      615.16     47.72 o 
   0  21   1      412.20      394.15     43.07 o 
   1  21   1      325.38      365.67     48.17 o 
   2  21   1        7.82       17.24     32.08 o 
   3  21   1     1129.24     1086.77     56.73 o 
   4  21   1      226.34      297.97     39.79 o 
   5  21   1       43.96       45.94     40.08 o 
   6  21   1      447.98      473.74     54.47 o 
   7  21   1      549.75      636.75     63.94 o 
  -5  22   1      453.80      471.50     56.20 o 
  -4  22   1        2.07        0.59     38.83 o 
  -3  22   1        6.37       27.79     48.60 o 
  -2  22   1       13.87      -15.91     38.01 o 
  -1  22   1       16.59       -4.18     38.59 o 
   0  22   1        8.70       -8.47     33.49 o 
   1  22   1        0.06       62.52     39.71 o 
   2  22   1       26.78       22.60     32.53 o 
   3  22   1      129.49      121.30     37.95 o 
   4  22   1        8.70       12.50     62.32 o 
   5  22   1        7.90      -38.77     38.77 o 
 -18   0   2       86.79      179.50    108.08 o 
 -17   0   2       90.96        2.84     76.78 o 
 -16   0   2      188.38      121.00     73.77 o 
 -15   0   2      306.63      383.10     78.08 o 
 -14   0   2      936.12     1030.74    125.84 o 
 -13   0   2     2130.61     2415.57    182.56 o 
 -12   0   2      167.74      199.73     58.71 o 
 -11   0   2      361.85      277.02     56.16 o 
 -10   0   2      148.96      178.82     49.61 o 
  -9   0   2      950.07     1003.79     62.12 o 
  -8   0   2     1480.39     1232.52     61.61 o 
  -7   0   2      733.61      757.14     44.83 o 
  -6   0   2     3096.51     3009.20     68.54 o 
  -5   0   2     2174.05     2207.95     55.68 o 
  -4   0   2      617.82      522.69     31.02 o 
  -3   0   2     9659.87     9961.31    117.83 o 
  -2   0   2   371782.81   378669.69   3684.04 o 
  -1   0   2    26085.20    27695.76    575.17 o 
   0   0   2     4220.25     4119.67     47.37 o 
   1   0   2     9521.62    10260.35    227.05 o 
   2   0   2     4162.99     4467.94     49.94 o 
   3   0   2     6404.44     6860.69    140.64 o 
   4   0   2     4103.60     4269.10     56.16 o 
   5   0   2     2271.33     2455.24     45.97 o 
   6   0   2     7295.20     8653.51    129.49 o 
   7   0   2     1814.40     2292.34     69.23 o 
   8   0   2     3339.71     3161.15    140.55 o 
   9   0   2     6956.57     6704.22    205.09 o 
  10   0   2     5394.41     5457.25    198.60 o 
  11   0   2      326.01      551.87    106.17 o 
  12   0   2       48.82      106.17     96.63 o 
  13   0   2      383.05      457.92    117.63 o 
  14   0   2      951.47     1022.63     78.87 o 
  15   0   2      111.20      154.16     60.49 o 
  16   0   2      660.86      545.00    128.71 o 
  17   0   2      766.42      722.97    139.02 o 
  18   0   2      528.41      338.00    122.21 o 
 -18   1   2       26.26      -70.60     70.60 o 
 -17   1   2        0.40      -63.05     80.76 o 
 -16   1   2        7.68      -12.51     63.15 o 
 -15   1   2      100.92       58.71     47.63 o 
 -14   1   2       69.37       80.46     44.83 o 
 -13   1   2      113.95       90.37     47.90 o 
 -12   1   2      172.22      173.31     40.93 o 
 -11   1   2      154.12      137.65     36.84 o 
 -10   1   2      148.84      165.70     40.78 o 
  -9   1   2      132.52      122.27     34.37 o 
  -8   1   2      112.65      170.18     30.16 o 
  -7   1   2      707.87      718.29     36.44 o 
  -6   1   2       82.99      108.44     21.70 o 
  -5   1   2      245.31      225.35     21.28 o 
  -4   1   2     7043.67     7157.71     79.16 o 
  -3   1   2      144.48       97.71     12.98 o 
  -2   1   2     7078.21     6103.30    253.98 o 
  -1   1   2      446.03      321.96     22.72 o 
   0   1   2      405.35      417.68     11.02 o 
   1   1   2     2643.14     2718.45     29.44 o 
   2   1   2    14086.22    15632.63    293.21 o 
   3   1   2     4214.54     4184.03     53.50 o 
   4   1   2     6827.77     7319.18     64.41 o 
   5   1   2      138.58      164.08     15.05 o 
   6   1   2        1.05      -12.09     12.09 o 
   7   1   2       45.95       29.66     14.86 o 
   8   1   2      159.44      129.05     46.17 o 
   9   1   2     2719.71     2621.08    123.55 o 
  10   1   2     2098.13     2144.92    128.33 o 
  11   1   2       10.90       10.96     41.53 o 
  12   1   2        6.30       49.04     41.99 o 
  13   1   2      643.56      660.33     59.64 o 
  14   1   2      642.21      654.95     61.39 o 
  15   1   2       19.05       86.07     74.93 o 
  16   1   2        8.01       61.43     79.97 o 
  17   1   2       43.36       86.95     78.69 o 
  18   1   2        2.80       74.06     79.55 o 
 -18   2   2       65.31       91.87     65.70 o 
 -17   2   2      135.96      -11.32     58.08 o 
 -16   2   2      107.64       41.84     60.35 o 
 -15   2   2      875.32      992.36     62.65 o 
 -14   2   2     1758.90     1744.67     71.54 o 
 -13   2   2     1115.15     1118.03     71.04 o 
 -12   2   2     1322.19     1259.67     68.81 o 
 -11   2   2     1006.70     1094.99     61.94 o 
 -10   2   2     1023.17      962.36     63.21 o 
  -9   2   2     1183.90     1141.39     54.45 o 
  -8   2   2        7.14      -23.72     23.72 o 
  -7   2   2     1219.53     1053.54     43.94 o 
  -6   2   2     2891.91     2717.86     90.71 o 
  -5   2   2      102.36      179.70     25.52 o 
  -4   2   2     5817.23     5185.88     64.77 o 
  -3   2   2    10802.95    10347.03    409.23 o 
  -2   2   2     1640.89     1624.97     37.82 o 
  -1   2   2    12334.96    12189.48    204.14 o 
   0   2   2      517.65      439.45     13.52 o 
   1   2   2     4308.31     4781.60     41.37 o 
   2   2   2      488.19      502.61     23.56 o 
   3   2   2      272.20      328.91     14.39 o 
   4   2   2     1595.56     1505.20     24.26 o 
   5   2   2     1144.80     1024.97     29.11 o 
   6   2   2     7488.84     7804.15     65.49 o 
   7   2   2      167.61      105.38     14.80 o 
   8   2   2     5020.51     5007.10     69.82 o 
   9   2   2     5514.94     5713.13     95.36 o 
  10   2   2     4139.51     4217.06     88.87 o 
  11   2   2     3130.98     3258.52     97.77 o 
  12   2   2      967.21      890.58     59.41 o 
  13   2   2     2038.12     2138.96     82.18 o 
  14   2   2     1551.63     1569.12    103.93 o 
  15   2   2      423.77      525.21     88.23 o 
  16   2   2      432.67      627.14     92.27 o 
  17   2   2      424.71      591.08    122.60 o 
  18   2   2       74.65      166.76     81.30 o 
 -18   3   2       27.96       -5.97     94.28 o 
 -17   3   2        1.35       34.01     57.99 o 
 -16   3   2     1427.60     1501.90     81.83 o 
 -15   3   2      456.81      459.92     64.38 o 
 -14   3   2      761.28      859.16     68.05 o 
 -13   3   2      518.74      470.96     58.37 o 
 -12   3   2       66.25      104.87     45.62 o 
 -11   3   2      892.17     1004.22     59.43 o 
 -10   3   2     2189.53     2276.08     71.04 o 
  -9   3   2     1506.26     1547.40     94.13 o 
  -8   3   2      305.48      338.58     31.72 o 
  -7   3   2     1197.72     1341.03     44.81 o 
  -6   3   2     1798.88     1872.42     60.46 o 
  -5   3   2      647.43      548.94     26.37 o 
  -4   3   2       21.14       12.94     14.26 o 
  -3   3   2     2692.35     2700.73     45.40 o 
  -2   3   2     1796.14     1537.14     33.87 o 
  -1   3   2      583.66      656.24     22.65 o 
   0   3   2       85.90      133.90      8.00 o 
   1   3   2     1943.55     1892.86     21.58 o 
   2   3   2       89.57       89.16     10.34 o 
   3   3   2      103.15      129.89     11.99 o 
   4   3   2     2639.98     2644.98     31.23 o 
   5   3   2     3768.79     4160.83     41.86 o 
   6   3   2      925.31      911.00     24.27 o 
   7   3   2     8822.27     9837.40     86.30 o 
   8   3   2      896.40      855.15     34.72 o 
   9   3   2       58.38       56.71     22.95 o 
  10   3   2      240.17      289.43     31.65 o 
  11   3   2       31.55       36.16     44.08 o 
  12   3   2     2621.13     2601.36     82.31 o 
  13   3   2      178.82      140.74     47.92 o 
  14   3   2      112.85       87.52     71.48 o 
  15   3   2       13.15       12.37     72.68 o 
  16   3   2      513.85      491.71     87.73 o 
  17   3   2       62.96      110.32    140.74 o 
  18   3   2        5.91      -26.05    279.76 o 
 -18   4   2      331.68      292.65    106.61 o 
 -17   4   2       21.42      -39.73     77.05 o 
 -16   4   2       36.37        3.41     71.13 o 
 -15   4   2       81.46       81.12     69.94 o 
 -14   4   2      367.44      359.35     62.64 o 
 -13   4   2      699.61      741.38     60.97 o 
 -12   4   2     1217.42     1218.76     65.53 o 
 -11   4   2     1515.41     1403.20     64.52 o 
 -10   4   2     1942.02     1854.20    128.09 o 
  -9   4   2      553.03      538.68     46.95 o 
  -8   4   2     1957.48     1768.81     51.85 o 
  -7   4   2     1812.20     1681.59     47.17 o 
  -6   4   2       39.61       53.63     18.67 o 
  -5   4   2    12273.23    11941.31    125.41 o 
  -4   4   2       71.50       73.85     15.05 o 
  -3   4   2     2421.13     2056.34     44.05 o 
  -2   4   2      245.64      252.87     13.45 o 
  -1   4   2       15.61       13.15     12.49 o 
   0   4   2     2754.27     2441.77     25.40 o 
   1   4   2     7584.80     8203.44     57.48 o 
   2   4   2       54.65       33.91      8.44 o 
   3   4   2     1905.20     1722.43     26.91 o 
   4   4   2     5613.41     5843.33     52.01 o 
   5   4   2     1039.88      974.99     22.81 o 
   6   4   2     1488.34     1382.96     28.01 o 
   7   4   2     3883.89     3817.42     67.17 o 
   8   4   2      387.07      376.92     26.29 o 
   9   4   2      953.28      856.53     38.25 o 
  10   4   2     4137.35     4055.12     71.70 o 
  11   4   2     1423.53     1353.75     52.72 o 
  12   4   2      344.51      322.94     47.28 o 
  13   4   2     1068.16     1002.44    106.56 o 
  14   4   2     1445.52     1411.79    102.66 o 
  15   4   2      865.33      762.21     93.35 o 
  16   4   2      661.51      741.55     94.48 o 
  17   4   2      353.57      514.13     91.87 o 
  18   4   2      681.34      703.88    105.03 o 
 -18   5   2       22.82      -61.86    126.75 o 
 -17   5   2       18.47      -69.77    154.87 o 
 -16   5   2        2.17      -10.85     73.66 o 
 -15   5   2       44.45       41.50     69.57 o 
 -14   5   2       78.41       92.28     74.28 o 
 -13   5   2        0.00      -42.57     42.57 o 
 -12   5   2       17.56      -40.04     40.04 o 
 -11   5   2        0.04      -18.94     36.26 o 
 -10   5   2      333.88      353.09     40.46 o 
  -9   5   2        8.25      -15.34     28.79 o 
  -8   5   2      219.17      293.01     34.73 o 
  -7   5   2      379.90      456.79     26.22 o 
  -6   5   2      901.53      999.92     35.76 o 
  -5   5   2     1405.50     1485.73     33.66 o 
  -4   5   2     1357.45     1340.39     30.25 o 
  -3   5   2      471.02      507.96     20.59 o 
  -2   5   2      820.58      730.20     22.94 o 
  -1   5   2        9.55       -8.49      9.89 o 
   0   5   2       81.48      115.07      9.37 o 
   1   5   2       17.30       20.52      8.16 o 
   2   5   2      712.05      723.13     18.84 o 
   3   5   2        4.62       11.77      8.76 o 
   4   5   2        3.89       -4.33      8.86 o 
   5   5   2     2184.66     2322.38     32.17 o 
   6   5   2     1700.38     1894.69     31.78 o 
   7   5   2       23.52       45.21     15.14 o 
   8   5   2     1119.47     1167.06     40.69 o 
   9   5   2       18.57      -25.08     25.08 o 
  10   5   2       27.52       26.62     26.81 o 
  11   5   2     1080.11     1176.93     49.40 o 
  12   5   2      342.55      315.75     39.58 o 
  13   5   2      921.44      949.48     87.77 o 
  14   5   2       24.36      -58.54     72.95 o 
  15   5   2      101.89        7.27     70.56 o 
  16   5   2       29.91       70.02     73.59 o 
  17   5   2      334.53      369.80     83.50 o 
  18   5   2        0.43        2.90    162.32 o 
 -18   6   2        4.78     -180.13    250.73 o 
 -17   6   2        4.79      -76.09     76.09 o 
 -16   6   2       76.18      -24.62     73.44 o 
 -15   6   2      105.24       30.71     70.35 o 
 -14   6   2      241.54      284.83    123.74 o 
 -13   6   2     1804.01     1590.38     94.65 o 
 -12   6   2     1740.47     1737.26     71.91 o 
 -11   6   2      685.57      689.26     49.70 o 
 -10   6   2      755.71      785.66     59.76 o 
  -9   6   2     3928.19     3752.16    160.73 o 
  -8   6   2     6361.88     6461.94    177.67 o 
  -7   6   2     8060.79     8092.56     90.08 o 
  -6   6   2     3310.18     3227.43     53.75 o 
  -5   6   2     1846.03     1753.54     39.69 o 
  -4   6   2       33.02       45.51     14.20 o 
  -3   6   2     1537.35     1339.18     42.56 o 
  -2   6   2      289.43      272.85     16.09 o 
  -1   6   2     2931.60     3177.93     36.24 o 
   0   6   2     1238.61     1119.23     22.82 o 
   1   6   2     1344.57     1251.90     21.27 o 
   2   6   2     3199.19     3325.94     34.26 o 
   3   6   2     4091.28     4213.01     40.76 o 
   4   6   2     2930.66     3099.60     35.70 o 
   5   6   2     9944.10    10893.69     82.15 o 
   6   6   2      413.66      365.48     18.02 o 
   7   6   2     2322.25     2146.04     54.58 o 
   8   6   2       55.62       20.98     20.92 o 
   9   6   2     1942.55     1794.76     65.82 o 
  10   6   2      447.73      522.40     37.41 o 
  11   6   2      104.49       69.77     30.64 o 
  12   6   2     1143.28     1205.77     76.53 o 
  13   6   2      167.40      164.17     60.42 o 
  14   6   2        4.28      -61.17     61.17 o 
  15   6   2      434.55      364.92     81.74 o 
  16   6   2      443.24      491.85    138.25 o 
  17   6   2      348.50      180.09    142.84 o 
  18   6   2      304.38      360.19    145.13 o 
 -17   7   2      232.01      185.35     86.21 o 
 -16   7   2        2.94      -89.14     93.19 o 
 -15   7   2       16.00      -50.01     69.58 o 
 -14   7   2       80.71       32.80     65.23 o 
 -13   7   2        0.00      -35.62     63.40 o 
 -12   7   2        0.00      -59.39     59.39 o 
 -11   7   2       22.82       33.80     36.82 o 
 -10   7   2       81.58       55.37     34.64 o 
  -9   7   2       33.78       35.69     26.49 o 
  -8   7   2      442.95      497.09     31.09 o 
  -7   7   2     1218.55     1188.92     39.18 o 
  -6   7   2      336.13      301.92     22.90 o 
  -5   7   2     2035.07     2169.06     42.55 o 
  -4   7   2      327.62      394.25     21.80 o 
  -3   7   2      338.40      357.01     19.28 o 
  -2   7   2       16.92       -1.45     11.56 o 
  -1   7   2        1.36       -3.25      8.86 o 
   0   7   2       29.00       37.45      8.64 o 
   1   7   2     1447.99     1803.96     25.39 o 
   2   7   2      723.24      792.99     20.92 o 
   3   7   2     1777.07     1933.91     28.31 o 
   4   7   2      629.70      699.43     21.31 o 
   5   7   2        1.84        7.77     11.27 o 
   6   7   2      318.66      329.76     20.01 o 
   7   7   2      245.41      310.84     25.34 o 
   8   7   2       15.55       14.29     21.52 o 
   9   7   2       57.92       69.02     25.92 o 
  10   7   2      882.12      901.60     43.08 o 
  11   7   2      841.74      849.63     55.54 o 
  12   7   2       71.62       92.45     40.58 o 
  13   7   2      119.14       39.94     43.48 o 
  14   7   2       80.58       18.27     45.77 o 
  15   7   2        1.96      -63.50     63.50 o 
  16   7   2        9.19      -75.22    154.87 o 
  17   7   2        1.09     -147.96    209.67 o 
 -17   8   2      302.37      347.54    146.08 o 
 -16   8   2      234.89       79.78    103.12 o 
 -15   8   2      384.65      235.83     75.97 o 
 -14   8   2      192.36       83.54    105.60 o 
 -13   8   2      490.70      505.62     70.01 o 
 -12   8   2      789.69      702.95     70.25 o 
 -11   8   2      840.25      886.66     70.53 o 
 -10   8   2      924.48      899.48     43.89 o 
  -9   8   2      491.44      428.92     34.01 o 
  -8   8   2     3623.84     3647.78     63.99 o 
  -7   8   2     1924.93     1775.22     47.34 o 
  -6   8   2     1559.06     1397.68     39.87 o 
  -5   8   2     3476.63     3529.10     62.20 o 
  -4   8   2      730.53      704.85     32.19 o 
  -3   8   2     1540.35     1521.18     38.86 o 
  -2   8   2     1018.27     1408.18     33.42 o 
  -1   8   2     1420.09     1184.21     42.44 o 
   0   8   2     4204.18     4371.60     40.83 o 
   1   8   2     1445.44     1309.31     23.79 o 
   2   8   2      993.23      858.69     20.96 o 
   3   8   2      644.87      564.79     19.26 o 
   4   8   2      807.47      676.30     21.58 o 
   5   8   2      546.32      608.32     22.87 o 
   6   8   2      117.12       69.02     16.00 o 
   7   8   2     1202.11     1233.97     43.99 o 
   8   8   2      681.29      642.68     34.91 o 
   9   8   2       65.94       65.96     26.25 o 
  10   8   2      195.60      226.40     32.68 o 
  11   8   2     1362.18     1299.79     63.79 o 
  12   8   2     1086.02     1054.07     62.77 o 
  13   8   2      366.57      326.15     51.14 o 
  14   8   2     1758.10     1666.78     77.64 o 
  15   8   2     1304.10     1351.15    118.40 o 
  16   8   2      572.50      588.76    132.72 o 
  17   8   2      591.22      491.32    138.83 o 
 -17   9   2       80.04      -79.28    112.48 o 
 -16   9   2       25.75     -106.94    106.94 o 
 -15   9   2       20.26      -66.49     66.49 o 
 -14   9   2      354.32      297.86     71.23 o 
 -13   9   2       77.64       19.27     59.89 o 
 -12   9   2      374.01      375.92     63.56 o 
 -11   9   2       12.01      -12.00     38.25 o 
 -10   9   2       14.16       -4.39     27.86 o 
  -9   9   2       31.42       14.09     26.41 o 
  -8   9   2     1207.80     1265.04     45.30 o 
  -7   9   2        0.16      -21.15     21.15 o 
  -6   9   2        0.82      -21.17     21.17 o 
  -5   9   2     3458.19     3860.82     75.53 o 
  -4   9   2     3215.72     3464.09     78.06 o 
  -3   9   2       80.78       75.40     16.90 o 
  -2   9   2      242.03      290.67     21.03 o 
  -1   9   2       22.91       27.22     14.51 o 
   0   9   2     5630.70     6186.16    128.27 o 
   1   9   2     6062.19     6877.15     56.79 o 
   2   9   2      527.79      594.29     31.97 o 
   3   9   2        8.85       -3.86      9.96 o 
   4   9   2      244.01      296.61     18.43 o 
   5   9   2      410.06      512.48     23.75 o 
   6   9   2     1495.15     1518.05     42.29 o 
   7   9   2        1.31      -20.33     20.33 o 
   8   9   2     1728.16     1633.95     48.65 o 
   9   9   2        6.13        6.58     26.51 o 
  10   9   2      649.99      611.84     48.29 o 
  11   9   2      725.40      677.49     53.09 o 
  12   9   2      337.88      335.46     48.51 o 
  13   9   2      192.11       95.45     60.58 o 
  14   9   2      125.32      107.21     75.23 o 
  15   9   2      368.45      343.47     56.28 o 
  16   9   2       33.38        2.02     95.10 o 
  17   9   2        1.19       12.11    198.41 o 
 -16  10   2     1060.20     1088.57    159.64 o 
 -15  10   2      867.96      908.59     94.72 o 
 -14  10   2      158.06       58.58     64.26 o 
 -13  10   2        3.83      -56.17     56.17 o 
 -12  10   2      163.27      129.92     44.71 o 
 -11  10   2     2580.97     2464.71     79.70 o 
 -10  10   2     1486.24     1571.75     79.70 o 
  -9  10   2      699.33      733.62     39.83 o 
  -8  10   2     1031.33     1021.96     43.48 o 
  -7  10   2      140.25       66.60     24.44 o 
  -6  10   2      767.27      747.66     35.50 o 
  -5  10   2     1557.85     1564.76     47.98 o 
  -4  10   2     7959.11     7879.86    163.39 o 
  -3  10   2      344.36      392.75     24.93 o 
  -2  10   2      696.93      684.43     29.42 o 
  -1  10   2        9.67        4.12     15.14 o 
   0  10   2     2306.29     2209.30     44.44 o 
   1  10   2      320.37      311.37     26.48 o 
   2  10   2      326.63      268.22     17.02 o 
   3  10   2     2353.93     2226.43     37.23 o 
   4  10   2      386.67      432.76     24.48 o 
   5  10   2       94.58       80.35     16.78 o 
   6  10   2     1090.39      984.25     40.20 o 
   7  10   2     3307.12     3285.45     62.08 o 
   8  10   2      863.16      936.49     41.57 o 
   9  10   2      367.01      384.51     41.59 o 
  10  10   2      779.69      867.62     54.44 o 
  11  10   2     1006.54     1117.25     61.45 o 
  12  10   2     2520.70     2384.76     82.27 o 
  13  10   2     1798.85     1638.54     73.27 o 
  14  10   2     1180.74     1094.52     68.63 o 
  15  10   2     1016.39     1131.01    143.17 o 
  16  10   2       14.15        8.66     65.52 o 
 -16  11   2        0.26      -13.54     93.57 o 
 -15  11   2       58.48     -135.20    135.20 o 
 -14  11   2       12.03      -60.77     60.77 o 
 -13  11   2      407.73      345.48     70.07 o 
 -12  11   2       54.95      122.37     45.91 o 
 -11  11   2       17.25       15.22     39.33 o 
 -10  11   2       22.93       -3.38     35.90 o 
  -9  11   2        2.77       25.39     34.68 o 
  -8  11   2       78.15       56.20     26.68 o 
  -7  11   2       25.42       15.36     24.61 o 
  -6  11   2      551.44      515.83     32.79 o 
  -5  11   2      118.69      107.44     23.30 o 
  -4  11   2       83.96      124.38     26.57 o 
  -3  11   2      187.12      155.99     22.78 o 
  -2  11   2       61.33       65.02     19.30 o 
  -1  11   2     2173.52     2193.66     58.60 o 
   0  11   2      354.66      442.21     38.53 o 
   1  11   2      199.00      203.38     25.53 o 
   2  11   2      114.74       93.41     19.83 o 
   3  11   2      116.38      137.85     21.29 o 
   4  11   2      386.37      393.30     27.90 o 
   5  11   2        3.38       -5.61     20.23 o 
   6  11   2        2.45      -21.20     21.20 o 
   7  11   2       31.55       32.20     24.66 o 
   8  11   2       54.29       76.49     26.41 o 
   9  11   2       24.40       -6.99     33.14 o 
  10  11   2       21.49       32.17     34.03 o 
  11  11   2       46.62       63.92     38.73 o 
  12  11   2       32.44       10.61     39.00 o 
  13  11   2      784.95      803.96     63.27 o 
  14  11   2      327.75      368.23    108.40 o 
  15  11   2        0.81      -77.71     77.71 o 
  16  11   2       37.98       95.41    108.91 o 
 -16  12   2      599.00      125.65    121.07 o 
 -15  12   2      401.06      266.61     76.67 o 
 -14  12   2        5.29      -19.79     87.08 o 
 -13  12   2      166.75       43.04     45.61 o 
 -12  12   2       88.99       37.18     42.57 o 
 -11  12   2      334.27      245.51     47.38 o 
 -10  12   2       20.78       18.90     37.97 o 
  -9  12   2      844.29      800.80     54.09 o 
  -8  12   2      543.75      542.56     46.54 o 
  -7  12   2     1449.86     1418.11     48.52 o 
  -6  12   2     4564.97     4347.43     77.89 o 
  -5  12   2     1422.77     1454.36     53.85 o 
  -4  12   2     5565.02     5579.40     80.27 o 
  -3  12   2     2853.06     2800.30     74.58 o 
  -2  12   2     3697.55     3695.34     63.17 o 
  -1  12   2     1426.16     1328.28     41.34 o 
   0  12   2      338.09      353.14     26.98 o 
   1  12   2       41.73       26.48     23.04 o 
   2  12   2     4539.29     4733.12     71.94 o 
   3  12   2     3170.18     3066.25     58.55 o 
   4  12   2     2627.67     2615.41     56.09 o 
   5  12   2     2071.90     2043.82     51.79 o 
   6  12   2     1763.00     1749.00     50.29 o 
   7  12   2      241.23      267.66     32.58 o 
   8  12   2      701.19      682.78     58.62 o 
   9  12   2       61.21       44.66     34.42 o 
  10  12   2      696.89      684.78     52.44 o 
  11  12   2      929.33     1002.49     60.36 o 
  12  12   2     1121.07     1132.18     74.58 o 
  13  12   2     1827.81     1937.66    106.09 o 
  14  12   2      958.24      914.21     67.54 o 
  15  12   2     1007.17     1182.44     95.24 o 
  16  12   2      964.02     1198.82    189.43 o 
 -15  13   2        5.49      -67.44     67.44 o 
 -14  13   2        2.80      -89.55    162.12 o 
 -13  13   2        0.37       -6.40     45.84 o 
 -12  13   2       49.51      -17.75     74.49 o 
 -11  13   2       82.05       44.63     46.98 o 
 -10  13   2      123.24      106.41     69.53 o 
  -9  13   2       15.98       20.50     36.70 o 
  -8  13   2      552.92      503.21     47.03 o 
  -7  13   2     2606.54     2388.76     71.70 o 
  -6  13   2     1367.76     1342.08     59.37 o 
  -5  13   2        2.12      -22.70     22.70 o 
  -4  13   2      126.15      107.54     25.11 o 
  -3  13   2        2.60      -12.41     21.71 o 
  -2  13   2        7.97        7.67     23.43 o 
  -1  13   2      118.15      143.88     24.95 o 
   0  13   2      182.20      240.69     26.42 o 
   1  13   2     1737.53     1783.09     56.70 o 
   2  13   2      529.97      589.31     34.10 o 
   3  13   2      270.46      273.10     35.29 o 
   4  13   2        2.34        1.18     21.62 o 
   5  13   2      734.24      813.19     40.11 o 
   6  13   2     1819.61     1810.68     53.23 o 
   7  13   2       25.58       21.67     26.07 o 
   8  13   2       69.73       98.32     35.51 o 
   9  13   2       21.98      -26.15     34.04 o 
  10  13   2       47.09       16.71     35.91 o 
  11  13   2      248.99      263.56     46.13 o 
  12  13   2      199.83      141.31     49.78 o 
  13  13   2       84.37       61.77     43.55 o 
  14  13   2       58.21        0.92     92.68 o 
  15  13   2        1.75       35.24    111.83 o 
 -14  14   2      201.39      266.02     71.61 o 
 -13  14   2      173.82      169.29     53.30 o 
 -12  14   2      452.24      502.86     55.94 o 
 -11  14   2      551.77      508.42     55.86 o 
 -10  14   2     1648.85     1531.46    147.62 o 
  -9  14   2     1949.30     1852.06    137.04 o 
  -8  14   2     2231.99     2059.57    110.79 o 
  -7  14   2     2271.86     2103.01     79.44 o 
  -6  14   2      511.49      543.89     37.55 o 
  -5  14   2     1706.09     1674.45     52.71 o 
  -4  14   2      291.26      346.99     32.03 o 
  -3  14   2      519.43      494.31     34.41 o 
  -2  14   2       12.79       11.17     23.20 o 
  -1  14   2       78.74       69.25     30.70 o 
   0  14   2      200.74      158.49     26.63 o 
   1  14   2     1707.29     1790.11     59.05 o 
   2  14   2      298.35      279.02     29.56 o 
   3  14   2      302.77      348.96     31.02 o 
   4  14   2      823.10      899.03     41.66 o 
   5  14   2      144.28      116.14     27.11 o 
   6  14   2      730.37      831.36     42.84 o 
   7  14   2      561.74      720.52     50.39 o 
   8  14   2     1572.21     1380.10     62.41 o 
   9  14   2      513.29      530.84     49.65 o 
  10  14   2      591.59      587.28     52.92 o 
  11  14   2      546.67      530.45     53.59 o 
  12  14   2       32.07       97.79     54.02 o 
  13  14   2      228.46      233.09     97.88 o 
  14  14   2       12.58       -6.92    106.57 o 
 -14  15   2       10.85       50.92     69.71 o 
 -13  15   2        4.15       -8.86     46.09 o 
 -12  15   2        2.28       23.45     46.79 o 
 -11  15   2       39.83       30.73     41.89 o 
 -10  15   2      176.94       60.87     58.39 o 
  -9  15   2      434.72      368.91     47.79 o 
  -8  15   2        0.36       14.05     35.86 o 
  -7  15   2     1069.52     1031.12    139.16 o 
  -6  15   2      831.34      890.06    154.43 o 
  -5  15   2     4529.24     4363.10    101.43 o 
  -4  15   2     1467.98     1499.89     51.52 o 
  -3  15   2      270.18      215.48     30.66 o 
  -2  15   2       89.87       37.66     25.57 o 
  -1  15   2      665.56      733.53     39.52 o 
   0  15   2       83.50       63.07     25.63 o 
   1  15   2     1333.65     1282.87     55.05 o 
   2  15   2      153.89      125.80     26.82 o 
   3  15   2       56.48       23.44     25.30 o 
   4  15   2      133.74       91.31     27.59 o 
   5  15   2        5.51       -7.89     24.88 o 
   6  15   2       47.67       44.79     32.65 o 
   7  15   2      280.96      364.21     43.57 o 
   8  15   2       72.17       73.96     36.90 o 
   9  15   2      192.73      231.03     43.42 o 
  10  15   2      632.93      592.78     53.78 o 
  11  15   2        0.42       11.72     37.95 o 
  12  15   2       23.11       14.36     41.92 o 
  13  15   2        2.29       23.89     41.37 o 
  14  15   2       40.63       83.92    106.34 o 
 -13  16   2       92.21       83.32     51.77 o 
 -12  16   2      548.69      545.56     60.90 o 
 -11  16   2     1147.53     1072.50     68.92 o 
 -10  16   2      703.25      714.82    102.59 o 
  -9  16   2      719.03      791.58     59.54 o 
  -8  16   2       46.58       16.91     35.89 o 
  -7  16   2      128.54       75.59     37.07 o 
  -6  16   2      519.74      540.41     86.60 o 
  -5  16   2     1748.50     1798.93     83.14 o 
  -4  16   2     3575.25     3425.84    123.87 o 
  -3  16   2      512.28      594.76     40.02 o 
  -2  16   2      569.34      541.65     38.56 o 
  -1  16   2      118.03      124.63     28.55 o 
   0  16   2     1197.46     1170.75     48.09 o 
   1  16   2     1575.40     1477.71     59.77 o 
   2  16   2      560.35      615.07     39.11 o 
   3  16   2      731.29      785.02     41.90 o 
   4  16   2      120.08      108.92     41.80 o 
   5  16   2      483.32      502.64     38.30 o 
   6  16   2      802.99      791.52     53.58 o 
   7  16   2     1942.75     1813.10     69.84 o 
   8  16   2      645.06      748.72     81.14 o 
   9  16   2      388.35      363.67     48.55 o 
  10  16   2      726.16      756.81     90.34 o 
  11  16   2      211.59      249.50     49.07 o 
  12  16   2      187.13      198.80     45.90 o 
  13  16   2      157.85      146.10     92.05 o 
 -12  17   2        6.45       -8.51     66.28 o 
 -11  17   2       18.61      124.18     47.96 o 
 -10  17   2      109.83      131.76     47.65 o 
  -9  17   2       10.88       19.00     38.75 o 
  -8  17   2       30.66       61.47     39.67 o 
  -7  17   2        0.39       -1.70     35.86 o 
  -6  17   2       33.21       26.68     34.03 o 
  -5  17   2      275.02      288.35     80.78 o 
  -4  17   2       55.80       31.71     45.01 o 
  -3  17   2      315.55      362.08     39.15 o 
  -2  17   2       48.78       39.12     28.97 o 
  -1  17   2      135.76      100.92     30.22 o 
   0  17   2       60.25      123.63     29.76 o 
   1  17   2        2.59       -8.84     30.35 o 
   2  17   2      114.99      108.19     28.95 o 
   3  17   2      174.66      112.80     29.51 o 
   4  17   2        9.95        9.84     26.84 o 
   5  17   2       97.02       56.67     35.78 o 
   6  17   2      311.98      231.64     40.97 o 
   7  17   2      216.67      254.86     42.86 o 
   8  17   2      111.94      104.06     39.78 o 
   9  17   2       57.99       90.71     41.50 o 
  10  17   2       15.14       61.96     41.27 o 
  11  17   2       60.33       79.34     41.27 o 
  12  17   2      151.69      205.24     63.86 o 
 -11  18   2      309.90      358.10     57.63 o 
 -10  18   2      801.09      761.09    104.14 o 
  -9  18   2      394.66      356.33     51.19 o 
  -8  18   2      553.73      556.29    125.18 o 
  -7  18   2      148.89      154.14     42.90 o 
  -6  18   2      958.48      988.03     60.24 o 
  -5  18   2     1568.30     1464.33     91.09 o 
  -4  18   2       35.65      -26.02     34.37 o 
  -3  18   2      286.93      323.13     44.81 o 
  -2  18   2      119.88      121.48     32.58 o 
  -1  18   2        8.35       -0.11     28.72 o 
   0  18   2      118.99      141.88     31.40 o 
   1  18   2     1739.19     1584.49     91.03 o 
   2  18   2     1046.98     1090.90     50.80 o 
   3  18   2      353.39      493.96     40.39 o 
   4  18   2      287.02      325.16     37.48 o 
   5  18   2     1505.43     1416.94     67.02 o 
   6  18   2      578.72      531.36     51.91 o 
   7  18   2     1005.77      944.34     69.26 o 
   8  18   2       56.85       39.90     39.54 o 
   9  18   2      312.91      436.69     94.38 o 
  10  18   2      411.62      463.90     53.25 o 
  11  18   2      270.82      387.89     63.50 o 
 -10  19   2       12.10       63.79     47.44 o 
  -9  19   2        3.49        8.05     61.76 o 
  -8  19   2       95.85       97.88     49.00 o 
  -7  19   2       72.51       47.66     42.04 o 
  -6  19   2       63.94      128.02     78.88 o 
  -5  19   2      481.94      403.23     62.16 o 
  -4  19   2      310.44      334.07     47.07 o 
  -3  19   2        1.87       -7.73     46.83 o 
  -2  19   2       22.68        8.57     35.52 o 
  -1  19   2        2.50        2.68     28.23 o 
   0  19   2        3.19       20.31     32.80 o 
   1  19   2       29.42       21.35     28.07 o 
   2  19   2       25.36       28.68     28.98 o 
   3  19   2      151.93      186.87     33.91 o 
   4  19   2       20.07       -8.94     35.32 o 
   5  19   2        0.05      -28.58     34.99 o 
   6  19   2       10.16        8.36     38.26 o 
   7  19   2      121.09      101.70     41.04 o 
   8  19   2        9.59      -34.04     34.04 o 
   9  19   2      103.16      153.19     44.75 o 
  10  19   2      149.07      142.76     48.95 o 
  -8  20   2      217.61      261.10     78.83 o 
  -7  20   2      325.73      320.58     54.68 o 
  -6  20   2      761.95      731.33     80.47 o 
  -5  20   2       83.16      136.42     42.04 o 
  -4  20   2       60.96       95.42     42.26 o 
  -3  20   2      534.50      503.53     54.01 o 
  -2  20   2     1257.26     1272.05     66.46 o 
  -1  20   2      935.26      963.86     61.76 o 
   0  20   2      364.99      395.66     49.17 o 
   1  20   2      490.54      586.68     44.26 o 
   2  20   2      836.11      741.80     47.91 o 
   3  20   2       23.76       32.76     36.34 o 
   4  20   2       90.14       26.14     38.49 o 
   5  20   2      133.53       96.55     42.01 o 
   6  20   2       44.17       72.15     40.61 o 
   7  20   2      265.48      361.41     53.23 o 
   8  20   2       13.45       78.57     43.70 o 
  -7  21   2        5.94        5.21     42.98 o 
  -6  21   2        0.90       14.16     72.29 o 
  -5  21   2      118.38      142.24     43.68 o 
  -4  21   2       71.01       39.49     53.87 o 
  -3  21   2        0.79        8.76     37.29 o 
  -2  21   2        1.15       30.41     39.82 o 
  -1  21   2        8.27        0.93     39.40 o 
   0  21   2       49.04       57.06     39.57 o 
   1  21   2       76.98      145.76     38.77 o 
   2  21   2       65.04       88.04     39.55 o 
   3  21   2      163.01      196.31     45.54 o 
   4  21   2       72.99        7.47     39.63 o 
   5  21   2       59.18       26.94     42.14 o 
   6  21   2        9.78      -46.12     48.41 o 
   7  21   2       56.95       45.02     44.33 o 
  -4  22   2      135.32      172.68     60.34 o 
  -3  22   2       57.37       -2.47     69.99 o 
  -2  22   2      578.57      597.67     59.17 o 
  -1  22   2       72.37       27.45     41.96 o 
   0  22   2      266.34      242.66     47.80 o 
   1  22   2       83.07       39.09     49.96 o 
   2  22   2      307.63      327.88     48.15 o 
   3  22   2       87.03      143.39     53.87 o 
   4  22   2      171.54      149.35     45.64 o 
 -18   1   3        7.69      -30.16     72.50 o 
 -17   1   3        2.99      -54.46     66.27 o 
 -16   1   3      102.99      147.14     70.21 o 
 -15   1   3       29.22      -28.37     50.86 o 
 -14   1   3      367.53      281.71     56.31 o 
 -13   1   3      588.68      609.37     53.19 o 
 -12   1   3      152.16      122.25     40.73 o 
 -11   1   3      141.77      107.20     38.47 o 
 -10   1   3      622.31      623.49     42.41 o 
  -9   1   3      320.36      309.64     32.37 o 
  -8   1   3     2083.95     2047.93     51.19 o 
  -7   1   3     4204.05     4023.43     79.33 o 
  -6   1   3      539.61      576.92     26.49 o 
  -5   1   3      782.78      641.77     30.94 o 
  -4   1   3     5133.02     4518.81     57.39 o 
  -3   1   3    16439.71    16220.25    150.02 o 
  -2   1   3    45574.28    47883.48    587.26 o 
  -1   1   3    36599.09    37424.14    266.18 o 
   0   1   3      334.74      273.20     11.10 o 
   1   1   3       73.81       55.63      8.83 o 
   2   1   3    12559.82    13326.11     96.79 o 
   3   1   3     8620.60     9031.42     74.34 o 
   4   1   3     8384.65     8636.05     77.12 o 
   5   1   3    10196.40    10650.92     89.33 o 
   6   1   3      380.27      704.30     42.05 o 
   7   1   3        5.41       23.05     15.05 o 
   8   1   3      243.93      246.49     22.13 o 
   9   1   3      530.22      544.29     41.95 o 
  10   1   3      650.67      683.08     73.34 o 
  11   1   3      723.71      704.52    117.63 o 
  12   1   3      355.55      336.08     73.72 o 
  13   1   3      525.39      445.10     81.35 o 
  14   1   3      606.27      760.44     89.06 o 
  15   1   3      210.91      145.46     79.33 o 
  16   1   3     1121.67     1201.22    106.77 o 
  17   1   3      436.91      410.31    103.88 o 
  18   1   3      208.77      444.14     90.73 o 
 -18   2   3       33.76      -34.41    124.89 o 
 -17   2   3        0.28       11.46     70.08 o 
 -16   2   3       43.51       80.85     65.46 o 
 -15   2   3      613.77      689.55     67.57 o 
 -14   2   3      197.86       87.64     65.58 o 
 -13   2   3      346.11      371.90     53.26 o 
 -12   2   3      127.94      136.85     39.65 o 
 -11   2   3       62.21       33.35     34.68 o 
 -10   2   3        0.09      -32.99     35.30 o 
  -9   2   3       20.80       67.50     32.54 o 
  -8   2   3       13.71      -19.30     27.87 o 
  -7   2   3        7.41       14.05     22.41 o 
  -6   2   3       36.03       45.84     20.63 o 
  -5   2   3        2.54        1.86     16.01 o 
  -4   2   3        9.42        8.13     17.73 o 
  -3   2   3      148.83      202.46     22.66 o 
  -2   2   3     3720.23     3365.69    112.67 o 
  -1   2   3     2432.56     2083.25     45.99 o 
   0   2   3        0.84       -8.39      8.39 o 
   1   2   3     8316.95     8468.81     67.56 o 
   2   2   3     2404.85     2534.34     36.35 o 
   3   2   3       92.80       75.36     12.83 o 
   4   2   3      206.89      227.71     24.28 o 
   5   2   3      190.64      230.16     16.48 o 
   6   2   3     7066.29     8572.38     89.27 o 
   7   2   3     6486.21     6526.23     85.66 o 
   8   2   3      277.58      254.43     21.34 o 
   9   2   3     1240.55     1345.52     35.64 o 
  10   2   3      470.17      613.43     45.06 o 
  11   2   3      436.66      377.41     44.60 o 
  12   2   3       44.82       17.77     65.06 o 
  13   2   3       92.71      121.63     70.07 o 
  14   2   3       30.15      -39.09     66.07 o 
  15   2   3       97.85       23.66     72.03 o 
  16   2   3        0.27       61.16    105.79 o 
  17   2   3       25.03      -22.69     88.99 o 
  18   2   3        0.08       80.46     77.60 o 
 -18   3   3     1117.44     1236.43    100.84 o 
 -17   3   3      747.31      696.91     90.32 o 
 -16   3   3      974.52     1045.47     78.62 o 
 -15   3   3      539.06      573.92     63.71 o 
 -14   3   3      750.24      845.30     76.76 o 
 -13   3   3      368.52      359.85     69.47 o 
 -12   3   3       14.15       50.75     45.48 o 
 -11   3   3      235.54      345.88     70.72 o 
 -10   3   3      949.04      994.98     52.99 o 
  -9   3   3     1371.89     1325.84     68.19 o 
  -8   3   3     1557.82     1483.72     51.42 o 
  -7   3   3     4064.80     3851.21    121.18 o 
  -6   3   3      843.58      798.96     54.65 o 
  -5   3   3       72.96      169.41     41.25 o 
  -4   3   3      480.12      401.83     29.17 o 
  -3   3   3      470.27      508.65     70.27 o 
  -2   3   3     3655.83     3477.91     73.14 o 
  -1   3   3      339.84      451.66     29.16 o 
   0   3   3     2121.19     1823.48     30.42 o 
   1   3   3    11122.37    11288.33     85.34 o 
   2   3   3     3170.19     2904.55     37.22 o 
   3   3   3      498.83      544.04     20.62 o 
   4   3   3      782.78      674.08     23.08 o 
   5   3   3      400.02      355.21     19.86 o 
   6   3   3       61.07      130.46     13.37 o 
   7   3   3      589.38      625.54     22.76 o 
   8   3   3     3429.08     3381.72     45.95 o 
   9   3   3       10.03       -7.82     16.40 o 
  10   3   3     1250.94     1215.65     45.99 o 
  11   3   3     2013.86     1934.70    104.47 o 
  12   3   3     2159.58     2056.63    109.96 o 
  13   3   3     1109.71      984.76     91.01 o 
  14   3   3      517.99      524.60     81.85 o 
  15   3   3     1170.67     1311.80    131.38 o 
  16   3   3       39.78       73.17     77.53 o 
  17   3   3      322.98      465.78     86.52 o 
  18   3   3       68.76      130.64    178.93 o 
 -18   4   3       40.51       19.59     72.24 o 
 -17   4   3       50.19       26.20     61.04 o 
 -16   4   3        1.88       -9.42     55.13 o 
 -15   4   3       93.95       38.42     72.38 o 
 -14   4   3      132.47       75.49     78.68 o 
 -13   4   3       76.76       11.08     58.90 o 
 -12   4   3       17.26      -51.16     51.16 o 
 -11   4   3        0.30      -16.78     38.04 o 
 -10   4   3        1.94       30.63     34.71 o 
  -9   4   3       20.10        6.93     29.63 o 
  -8   4   3     2432.06     2547.39    197.05 o 
  -7   4   3        7.26       -3.20     19.58 o 
  -6   4   3      610.93      657.70     37.89 o 
  -5   4   3     3530.31     3746.03    108.85 o 
  -4   4   3     1084.50     1048.03     44.67 o 
  -3   4   3       10.84      -16.07     17.43 o 
  -2   4   3        5.59      -14.17     17.89 o 
  -1   4   3     1037.34     1099.68     31.92 o 
   0   4   3     2418.87     2572.81     29.16 o 
   1   4   3       94.05       98.95     10.26 o 
   2   4   3      890.16      916.32     27.41 o 
   3   4   3      609.12      635.08     35.13 o 
   4   4   3      163.60      188.88     15.46 o 
   5   4   3      910.47     1096.23     29.54 o 
   6   4   3      116.28      179.55     14.25 o 
   7   4   3       10.16      -10.92     12.60 o 
   8   4   3      263.47      223.04     18.95 o 
   9   4   3      151.42      140.06     19.95 o 
  10   4   3      339.40      362.81     42.05 o 
  11   4   3      498.20      413.52     46.66 o 
  12   4   3      466.53      456.06     50.39 o 
  13   4   3        0.86       20.63     65.84 o 
  14   4   3      137.28       37.72     68.46 o 
  15   4   3      519.32      544.84     85.87 o 
  16   4   3      201.12      204.17    113.81 o 
  17   4   3       26.14       46.73     74.81 o 
  18   4   3        0.81       76.70    106.17 o 
 -18   5   3       41.08      -20.53     70.46 o 
 -17   5   3       49.73       17.81     58.07 o 
 -16   5   3        7.26      -49.87     75.45 o 
 -15   5   3      843.62      904.26     91.03 o 
 -14   5   3      311.59      254.09     70.07 o 
 -13   5   3      252.96      290.02     66.50 o 
 -12   5   3      228.24      269.11     61.86 o 
 -11   5   3      216.26      290.29     54.15 o 
 -10   5   3      460.79      464.05     52.66 o 
  -9   5   3      566.12      527.57     39.05 o 
  -8   5   3     4486.99     3964.50     95.54 o 
  -7   5   3       77.04       86.63     21.39 o 
  -6   5   3     4408.05     4298.38     88.82 o 
  -5   5   3     3987.11     4351.98    124.51 o 
  -4   5   3     6706.74     6648.09     86.26 o 
  -3   5   3     2537.73     2669.98     50.30 o 
  -2   5   3     4523.92     4307.87     96.73 o 
  -1   5   3     1008.41      921.93     28.42 o 
   0   5   3     2630.08     2652.88     30.12 o 
   1   5   3     3821.35     3648.42     36.34 o 
   2   5   3     2500.67     2438.48     34.69 o 
   3   5   3     5576.67     5525.94     80.59 o 
   4   5   3     7704.72     8466.12     76.52 o 
   5   5   3     1543.84     1366.32     32.34 o 
   6   5   3     1841.32     1726.24     30.68 o 
   7   5   3     2309.42     2105.06     35.62 o 
   8   5   3     2672.85     2611.18     42.18 o 
   9   5   3     3869.05     3702.75     68.78 o 
  10   5   3      336.66      384.74     43.22 o 
  11   5   3      205.60      183.74     67.16 o 
  12   5   3       71.19       71.17     42.44 o 
  13   5   3       98.03       91.03     67.17 o 
  14   5   3      753.98      667.07     86.59 o 
  15   5   3      237.29      263.63     77.84 o 
  16   5   3      367.89      333.67     83.15 o 
  17   5   3      185.65      249.12    245.19 o 
  18   5   3      168.29      282.18     83.58 o 
 -17   6   3       32.12      -79.01     79.01 o 
 -16   6   3        0.07      -73.50     73.50 o 
 -15   6   3      139.60       87.19     71.85 o 
 -14   6   3      210.20      216.05     71.39 o 
 -13   6   3        9.68      -37.79     60.01 o 
 -12   6   3      116.52       25.85     55.38 o 
 -11   6   3      182.84      341.70    103.88 o 
 -10   6   3      528.93      626.80     60.07 o 
  -9   6   3      228.11      272.86     34.02 o 
  -8   6   3        0.24        5.66     25.01 o 
  -7   6   3      388.88      378.38     28.11 o 
  -6   6   3      105.10      132.67     18.48 o 
  -5   6   3      754.03      692.20     29.72 o 
  -4   6   3      245.22      283.48     25.47 o 
  -3   6   3       51.96       45.17     18.02 o 
  -2   6   3        1.44      -14.95     14.95 o 
  -1   6   3      467.37      528.28     18.73 o 
   0   6   3       27.89       36.81      9.48 o 
   1   6   3      371.55      390.26     14.51 o 
   2   6   3      237.65      219.58     12.63 o 
   3   6   3      494.86      507.98     19.27 o 
   4   6   3      492.65      543.78     22.13 o 
   5   6   3        4.72       -8.60     10.38 o 
   6   6   3      221.96      282.54     16.76 o 
   7   6   3      616.32      665.23     28.85 o 
   8   6   3       99.31      105.64     18.07 o 
   9   6   3     1083.24     1111.79     44.84 o 
  10   6   3       42.83        8.44     34.50 o 
  11   6   3       96.65       29.82     39.19 o 
  12   6   3       57.38       18.57     40.80 o 
  13   6   3       38.92        5.62     42.45 o 
  14   6   3       13.23      -45.72     64.02 o 
  15   6   3       16.85      -25.89     68.32 o 
  16   6   3        1.00       66.44     73.50 o 
  17   6   3       21.04       82.39    103.12 o 
 -17   7   3        7.48     -140.36    140.36 o 
 -16   7   3       39.81      -71.35     71.35 o 
 -15   7   3       81.86      -49.28     95.29 o 
 -14   7   3        2.75      -63.57     63.57 o 
 -13   7   3        3.70      -31.26     57.13 o 
 -12   7   3      179.16      137.52     57.04 o 
 -11   7   3       63.70       29.56     51.33 o 
 -10   7   3      283.41      242.70     52.92 o 
  -9   7   3     3338.85     3433.36     99.06 o 
  -8   7   3     1392.67     1276.27     62.41 o 
  -7   7   3      975.72      937.29     35.97 o 
  -6   7   3     5273.37     5326.46     69.17 o 
  -5   7   3     1406.29     1306.16     46.03 o 
  -4   7   3     2072.01     1972.35     38.66 o 
  -3   7   3     1632.94     1595.97     33.52 o 
  -2   7   3     1396.95     1250.54     30.64 o 
  -1   7   3     1243.94     1136.95     25.27 o 
   0   7   3     2045.05     1829.01     32.34 o 
   1   7   3     1313.64     1117.78     23.12 o 
   2   7   3     5330.76     5630.40     50.84 o 
   3   7   3     9160.87    10098.53    175.41 o 
   4   7   3     7124.88     7315.81     81.69 o 
   5   7   3      800.53      754.48     23.18 o 
   6   7   3     1996.03     1976.48     34.07 o 
   7   7   3      110.94       80.91     16.49 o 
   8   7   3       65.78       67.05     20.28 o 
   9   7   3     2948.93     2967.28    107.55 o 
  10   7   3      566.73      570.76     49.11 o 
  11   7   3      267.60      212.94     43.94 o 
  12   7   3        6.42      -18.68     36.86 o 
  13   7   3      201.55      256.15     55.24 o 
  14   7   3      108.01      128.99     48.90 o 
  15   7   3      391.12      514.02    134.82 o 
  16   7   3      128.55      155.31     89.18 o 
  17   7   3        7.44      105.05     73.23 o 
 -17   8   3      190.91      213.82     87.79 o 
 -16   8   3       16.61      -64.97     73.77 o 
 -15   8   3        5.28      -69.51     69.51 o 
 -14   8   3       50.04      -61.54     61.54 o 
 -13   8   3      167.34      139.28     61.77 o 
 -12   8   3       14.82      -52.71     52.71 o 
 -11   8   3        0.12       -1.12     49.70 o 
 -10   8   3       25.03       23.40     49.27 o 
  -9   8   3       14.77       54.96     43.42 o 
  -8   8   3        0.24        0.94     29.65 o 
  -7   8   3      836.67      910.40     45.20 o 
  -6   8   3      239.52      274.99     32.36 o 
  -5   8   3     1140.15     1077.47     49.39 o 
  -4   8   3        8.10      -13.75     13.75 o 
  -3   8   3        8.17       -3.68     13.04 o 
  -2   8   3      132.49      121.70     16.32 o 
  -1   8   3       98.15       94.35     13.33 o 
   0   8   3      454.97      529.27     18.86 o 
   1   8   3     1176.83     1263.45     24.78 o 
   2   8   3     1251.14     1274.89     25.58 o 
   3   8   3       57.06       80.90     15.54 o 
   4   8   3       62.22       52.58     12.01 o 
   5   8   3        2.37       -4.25     11.77 o 
   6   8   3     1553.50     1618.36     33.05 o 
   7   8   3      598.15      532.11     24.55 o 
   8   8   3       32.09      -10.48     22.22 o 
   9   8   3     1565.69     1463.37     68.29 o 
  10   8   3     1637.10     1570.15     66.15 o 
  11   8   3        8.29      -33.92     33.92 o 
  12   8   3      127.01       78.34     44.09 o 
  13   8   3       12.57      -66.10     66.10 o 
  14   8   3       40.91        8.88     63.67 o 
  15   8   3      158.20      216.32     53.95 o 
  16   8   3       28.04      -88.36    115.34 o 
  17   8   3        8.88     -157.73    157.73 o 
 -16   9   3       69.74       -3.13     77.10 o 
 -15   9   3      108.65      -46.77    100.83 o 
 -14   9   3      397.50      390.00    134.24 o 
 -13   9   3      206.34      141.16    128.52 o 
 -12   9   3     1095.92     1241.33     96.24 o 
 -11   9   3     1540.95     1668.75    115.91 o 
 -10   9   3      286.75      291.60     81.92 o 
  -9   9   3      952.92      976.69     54.21 o 
  -8   9   3      116.73       91.53     33.29 o 
  -7   9   3      624.88      499.32     42.79 o 
  -6   9   3      969.61     1003.96     37.60 o 
  -5   9   3     3588.92     3368.95     56.25 o 
  -4   9   3       33.12        9.84     16.49 o 
  -3   9   3     2861.35     2640.04     47.35 o 
  -2   9   3      491.38      473.82     19.91 o 
  -1   9   3       22.91       14.07     15.27 o 
   0   9   3     4354.73     4054.83     42.79 o 
   1   9   3     3573.94     3508.63     40.30 o 
   2   9   3      911.84      827.76     23.89 o 
   3   9   3     2224.68     1959.85     46.91 o 
   4   9   3     1309.62     1343.87     28.83 o 
   5   9   3     1328.27     1333.46     53.97 o 
   6   9   3     9360.86     9347.24     81.55 o 
   7   9   3     3859.60     3873.45     67.21 o 
   8   9   3     1701.07     1684.75     50.38 o 
   9   9   3       39.80      -20.75     32.57 o 
  10   9   3       35.86        8.89     35.60 o 
  11   9   3     1353.56     1274.81     64.93 o 
  12   9   3     1041.45     1025.10     63.15 o 
  13   9   3      501.20      358.90     65.78 o 
  14   9   3     1164.28     1129.53    115.36 o 
  15   9   3      683.93      684.35     73.26 o 
  16   9   3      447.69      424.59    189.43 o 
 -16  10   3        1.93        3.35     74.59 o 
 -15  10   3       20.83      -61.84     75.81 o 
 -14  10   3       36.23      -59.41     59.41 o 
 -13  10   3       40.70       34.56     62.79 o 
 -12  10   3        0.32      -51.94     51.94 o 
 -11  10   3       54.52       35.34     54.68 o 
 -10  10   3       43.91      -13.38     36.74 o 
  -9  10   3       81.13       79.51     36.46 o 
  -8  10   3       37.67       27.02     32.44 o 
  -7  10   3        1.60      -28.37     29.26 o 
  -6  10   3       10.05        7.14     41.44 o 
  -5  10   3      133.34      124.68     22.26 o 
  -4  10   3      552.53      538.83     28.64 o 
  -3  10   3      225.23      250.60     27.42 o 
  -2  10   3       63.46       43.11     14.13 o 
  -1  10   3       35.99       40.01     12.58 o 
   0  10   3      109.19      192.13     14.08 o 
   1  10   3      140.62      155.66     14.13 o 
   2  10   3      526.72      581.96     28.00 o 
   3  10   3      531.00      561.63     21.81 o 
   4  10   3      795.39      810.46     26.03 o 
   5  10   3      605.00      626.51     24.17 o 
   6  10   3     1667.93     1623.85     54.09 o 
   7  10   3       14.49      -22.20     22.20 o 
   8  10   3       14.48       31.25     48.45 o 
   9  10   3      845.55      881.35     53.26 o 
  10  10   3      219.45      171.99     41.16 o 
  11  10   3      170.00      188.84     43.72 o 
  12  10   3       15.43      -29.61     38.97 o 
  13  10   3       42.92        9.09     59.85 o 
  14  10   3        1.26      -48.61     48.61 o 
  15  10   3        7.34      -68.19     78.09 o 
  16  10   3      193.46      157.92    111.76 o 
 -16  11   3      470.48      316.86    209.86 o 
 -15  11   3      106.41       17.24     71.02 o 
 -14  11   3        2.31      -77.91     77.91 o 
 -13  11   3       24.80      -24.01     76.77 o 
 -12  11   3      193.39      150.59     63.33 o 
 -11  11   3      115.65      108.09     44.84 o 
 -10  11   3      499.08      510.89     51.17 o 
  -9  11   3      481.75      503.83     47.28 o 
  -8  11   3      317.11      283.40     50.95 o 
  -7  11   3     1144.83     1086.67     54.91 o 
  -6  11   3      893.62      877.68     58.84 o 
  -5  11   3      663.45      719.80     41.69 o 
  -4  11   3      292.20      318.60     26.96 o 
  -3  11   3     1683.27     1560.37     43.75 o 
  -2  11   3      690.03      725.22     38.86 o 
  -1  11   3     4782.95     4715.11     63.83 o 
   0  11   3     3093.66     3108.73     43.73 o 
   1  11   3     1386.50     1234.97     28.35 o 
   2  11   3     1952.93     1955.90     43.04 o 
   3  11   3     1133.89      952.65     28.42 o 
   4  11   3       12.60       -4.80     13.66 o 
   5  11   3        9.97       22.77     15.03 o 
   6  11   3     1054.07     1112.34     42.16 o 
   7  11   3     1293.59     1290.31     46.35 o 
   8  11   3     1700.24     1602.85     64.03 o 
   9  11   3        4.60      -33.47     33.47 o 
  10  11   3      563.20      627.76     52.19 o 
  11  11   3      274.44      303.65     46.36 o 
  12  11   3     1496.91     1491.68     72.67 o 
  13  11   3      567.93      472.42     57.38 o 
  14  11   3       78.99       41.56     98.41 o 
  15  11   3       81.44      100.84     81.65 o 
  16  11   3      627.06      638.65    132.80 o 
 -15  12   3      188.56       98.61    107.70 o 
 -14  12   3       24.68      -83.83     83.83 o 
 -13  12   3       36.67       -2.48     61.03 o 
 -12  12   3       71.92      -41.01     44.16 o 
 -11  12   3      554.94      492.05     53.84 o 
 -10  12   3      105.41       11.48     44.74 o 
  -9  12   3        0.00      -34.45     34.45 o 
  -8  12   3      540.64      484.69     46.06 o 
  -7  12   3      666.67      645.00     46.96 o 
  -6  12   3      513.82      469.80     51.53 o 
  -5  12   3      840.27      844.76     60.75 o 
  -4  12   3     2421.74     2427.57     54.30 o 
  -3  12   3       56.39       34.33     22.00 o 
  -2  12   3      441.55      476.81     30.42 o 
  -1  12   3      279.17      334.23     27.78 o 
   0  12   3      171.00      194.28     24.58 o 
   1  12   3     1235.92     1372.62     44.21 o 
   2  12   3      142.42      127.75     23.09 o 
   3  12   3      800.14      867.75     40.63 o 
   4  12   3        0.06       -3.86     21.06 o 
   5  12   3     2173.96     2048.63     64.29 o 
   6  12   3      184.08      151.18     52.41 o 
   7  12   3      223.30      259.06     38.47 o 
   8  12   3       40.80        8.71     33.88 o 
   9  12   3        4.76        1.74     34.21 o 
  10  12   3      484.44      460.00     50.63 o 
  11  12   3       72.33       36.95     65.42 o 
  12  12   3       92.23       50.73     57.60 o 
  13  12   3      224.24      230.12     95.46 o 
  14  12   3        0.01      -11.12     49.97 o 
  15  12   3      262.63      311.25    146.10 o 
 -15  13   3      113.74       67.86     72.61 o 
 -14  13   3       65.91      110.31    111.52 o 
 -13  13   3      177.81      146.72     66.78 o 
 -12  13   3      217.86      211.43     52.98 o 
 -11  13   3      165.17      108.61     52.54 o 
 -10  13   3        4.22       20.75     39.21 o 
  -9  13   3       28.57       15.68     35.76 o 
  -8  13   3      218.29      269.07     41.21 o 
  -7  13   3       59.85       58.98     34.57 o 
  -6  13   3      882.25      906.00     65.56 o 
  -5  13   3     2175.72     2064.66     66.22 o 
  -4  13   3      942.84     1014.69     59.13 o 
  -3  13   3     1618.68     1742.08     57.55 o 
  -2  13   3     6875.62     6731.51    178.77 o 
  -1  13   3     5198.13     5228.98     78.74 o 
   0  13   3     2142.74     2063.77     51.55 o 
   1  13   3     1055.56     1117.03     46.34 o 
   2  13   3      559.32      590.33     35.04 o 
   3  13   3     2449.83     2241.50     71.66 o 
   4  13   3       29.38       -7.38     22.61 o 
   5  13   3     2358.25     2372.94     69.75 o 
   6  13   3      639.95      690.53     75.98 o 
   7  13   3      119.20       59.52     44.93 o 
   8  13   3      291.87      316.54     46.07 o 
   9  13   3      126.47      155.46     40.89 o 
  10  13   3      924.67      998.04     91.62 o 
  11  13   3      616.29      761.31    122.73 o 
  12  13   3      596.68      597.91     79.00 o 
  13  13   3      362.68      326.16     51.77 o 
  14  13   3      188.72      204.56     87.55 o 
  15  13   3      224.15      228.25    171.54 o 
 -14  14   3       27.48      -43.92     96.24 o 
 -13  14   3        2.87      -16.90     60.16 o 
 -12  14   3       14.77      -20.61     62.48 o 
 -11  14   3       18.18       -9.30     42.15 o 
 -10  14   3       67.44       24.51     39.84 o 
  -9  14   3       23.56       37.86     37.19 o 
  -8  14   3       56.23       82.49     44.29 o 
  -7  14   3        9.68      -33.09     45.88 o 
  -6  14   3     1486.48     1449.74     76.09 o 
  -5  14   3      418.59      382.40     42.02 o 
  -4  14   3       81.57       79.30     33.57 o 
  -3  14   3     1513.96     1476.27     58.99 o 
  -2  14   3       28.08        4.37     22.52 o 
  -1  14   3      414.58      489.60     33.88 o 
   0  14   3      902.01      880.34     40.97 o 
   1  14   3      401.90      430.74     46.75 o 
   2  14   3      722.57      778.95     40.02 o 
   3  14   3      160.35      195.53     28.01 o 
   4  14   3       90.25       36.21     30.37 o 
   5  14   3      385.70      399.02     42.42 o 
   6  14   3      237.48      189.70     38.02 o 
   7  14   3       23.33      -26.52     32.88 o 
   8  14   3       26.64       58.08     36.63 o 
   9  14   3      122.97       47.66     37.40 o 
  10  14   3       60.63       82.64     48.19 o 
  11  14   3        0.61      -57.68     71.20 o 
  12  14   3       31.51       54.40     67.10 o 
  13  14   3        9.72      -45.84     45.84 o 
  14  14   3       83.45       53.17     92.43 o 
 -13  15   3     1606.75     1448.42    160.37 o 
 -12  15   3      934.04      894.65     89.25 o 
 -11  15   3      668.53      625.13     58.72 o 
 -10  15   3      501.44      475.06     86.34 o 
  -9  15   3      415.92      363.91     47.85 o 
  -8  15   3      395.79      357.13     44.91 o 
  -7  15   3        3.36       19.05     33.35 o 
  -6  15   3      476.45      487.63     59.76 o 
  -5  15   3      947.91     1096.30     69.63 o 
  -4  15   3     4012.86     3758.02     87.81 o 
  -3  15   3     1806.17     1664.39     63.15 o 
  -2  15   3     1278.37     1255.94     48.06 o 
  -1  15   3     2601.64     2506.20     71.17 o 
   0  15   3     2582.11     2533.59     70.78 o 
   1  15   3     1782.95     1660.92     52.05 o 
   2  15   3       71.15       28.44     24.44 o 
   3  15   3      680.16      637.18     52.09 o 
   4  15   3      152.57      146.65     35.55 o 
   5  15   3      968.19     1035.24     56.53 o 
   6  15   3      824.75      965.12     56.75 o 
   7  15   3     4134.64     3762.93    188.17 o 
   8  15   3     2483.60     2365.07     79.06 o 
   9  15   3     1023.41     1039.19     62.75 o 
  10  15   3      887.91      894.71     61.55 o 
  11  15   3      416.31      420.86     81.37 o 
  12  15   3      313.11      298.47     73.95 o 
  13  15   3      137.12      174.15     89.21 o 
 -12  16   3        0.07      -50.42     51.85 o 
 -11  16   3       27.90       83.04     45.62 o 
 -10  16   3       16.45       26.95     41.92 o 
  -9  16   3       27.84       39.68     62.28 o 
  -8  16   3        0.09      -32.51     32.51 o 
  -7  16   3       39.17       78.93     36.60 o 
  -6  16   3        0.89      -10.23     94.72 o 
  -5  16   3       41.02       27.48     35.67 o 
  -4  16   3        9.29      -30.37     30.37 o 
  -3  16   3       55.26        6.32     33.24 o 
  -2  16   3      284.58      308.68     39.64 o 
  -1  16   3      329.44      350.35     41.26 o 
   0  16   3      432.14      394.50     34.88 o 
   1  16   3      348.66      384.35     34.01 o 
   2  16   3      147.58      174.15     39.69 o 
   3  16   3      998.33      918.12     53.71 o 
   4  16   3       38.90       35.97     31.69 o 
   5  16   3       36.96       18.39     33.03 o 
   6  16   3        7.86      -34.20     35.52 o 
   7  16   3      142.00      206.40     72.41 o 
   8  16   3        0.44        6.90     35.50 o 
   9  16   3      202.99      276.52     89.57 o 
  10  16   3       59.22       32.73    109.76 o 
  11  16   3       11.38       29.66     72.98 o 
  12  16   3        4.21      -56.12     95.97 o 
 -11  17   3      441.11      442.81     60.26 o 
 -10  17   3      547.64      434.71     68.61 o 
  -9  17   3       79.20      100.92     41.42 o 
  -8  17   3      119.29      122.19     39.16 o 
  -7  17   3      195.24      269.14     59.84 o 
  -6  17   3      315.95      246.76     58.43 o 
  -5  17   3     1006.48     1101.46    119.73 o 
  -4  17   3      864.98      944.74     65.41 o 
  -3  17   3        4.74       24.96     34.26 o 
  -2  17   3        8.62      -26.43     31.82 o 
  -1  17   3      137.80      150.83     36.86 o 
   0  17   3     1873.80     1693.51     76.37 o 
   1  17   3     1495.62     1465.83     53.14 o 
   2  17   3      728.43      779.31     43.47 o 
   3  17   3      104.24       41.93     33.98 o 
   4  17   3       43.48       54.61     42.49 o 
   5  17   3      322.14      261.32     43.31 o 
   6  17   3      512.93      445.42     48.91 o 
   7  17   3      824.28      813.02     58.01 o 
   8  17   3     1301.23     1257.94     66.50 o 
   9  17   3      437.08      471.39     69.70 o 
  10  17   3        8.81       83.43     82.32 o 
  11  17   3      519.93      574.14    149.91 o 
 -10  18   3        7.97       78.32     46.02 o 
  -9  18   3       61.48       19.19     41.24 o 
  -8  18   3       17.71       -1.52     37.07 o 
  -7  18   3      165.38      119.87     70.92 o 
  -6  18   3      196.51      145.74     84.21 o 
  -5  18   3        0.07      -35.90     35.90 o 
  -4  18   3      117.80      121.63     39.13 o 
  -3  18   3       15.98        1.88     35.40 o 
  -2  18   3      164.73      154.69     38.19 o 
  -1  18   3       14.32       51.69     34.07 o 
   0  18   3      934.26      945.72     57.29 o 
   1  18   3      672.56      672.00     43.15 o 
   2  18   3      508.85      464.99     46.22 o 
   3  18   3       15.88       11.85     32.00 o 
   4  18   3       11.71       66.60     35.15 o 
   5  18   3      120.96       93.86     40.31 o 
   6  18   3       36.18        6.15     34.65 o 
   7  18   3        5.17        2.57     38.55 o 
   8  18   3      121.77      144.44     43.24 o 
   9  18   3       47.65       62.63     40.95 o 
  10  18   3      537.74      665.69    133.68 o 
  -9  19   3      441.51      414.45     72.54 o 
  -8  19   3       43.19       20.96     39.00 o 
  -7  19   3      469.86      561.77     59.05 o 
  -6  19   3      476.82      502.75     51.40 o 
  -5  19   3      713.77      825.82     88.69 o 
  -4  19   3      744.00      743.72     76.49 o 
  -3  19   3      426.86      414.85     49.04 o 
  -2  19   3      659.41      660.96     54.52 o 
  -1  19   3      669.01      737.75     56.64 o 
   0  19   3      130.63      154.12     40.79 o 
   1  19   3      361.51      267.93     57.42 o 
   2  19   3      770.68      827.07     57.32 o 
   3  19   3      436.31      505.73     49.58 o 
   4  19   3     1081.69     1120.85     63.57 o 
   5  19   3      811.85      738.77     56.24 o 
   6  19   3      840.77      902.11     85.79 o 
   7  19   3      176.13      138.25     43.86 o 
   8  19   3      921.85      908.59     81.74 o 
   9  19   3      545.34      518.68     56.35 o 
  -8  20   3       10.15      132.35     53.33 o 
  -7  20   3        0.03      -21.16     40.20 o 
  -6  20   3       88.19       75.87     52.78 o 
  -5  20   3       31.17      101.24     83.83 o 
  -4  20   3       15.75       27.61     40.01 o 
  -3  20   3       10.17       -5.68     37.66 o 
  -2  20   3       46.52       36.99     39.42 o 
  -1  20   3        0.18      -34.73     34.73 o 
   0  20   3       10.23      -43.34     43.34 o 
   1  20   3      560.82      559.54     66.54 o 
   2  20   3        5.36       20.56     47.73 o 
   3  20   3       20.18       40.46     37.86 o 
   4  20   3       28.09        5.99     37.65 o 
   5  20   3      297.19      346.42     72.01 o 
   6  20   3      115.72      175.86     46.95 o 
   7  20   3       38.17       15.18     39.93 o 
   8  20   3        1.68       52.28     43.98 o 
  -6  21   3      205.33      174.38     45.41 o 
  -5  21   3      130.96      179.09     60.85 o 
  -4  21   3      199.24      228.63     48.49 o 
  -3  21   3      660.84      682.90     59.41 o 
  -2  21   3      403.23      438.30     53.55 o 
  -1  21   3      350.14      359.14     49.25 o 
   0  21   3       68.68       57.09     49.47 o 
   1  21   3      655.08      671.71     71.50 o 
   2  21   3      384.48      473.53     65.77 o 
   3  21   3      172.04      196.38     54.74 o 
   4  21   3      527.38      467.37     54.46 o 
   5  21   3      302.16      375.40     53.92 o 
   6  21   3      256.00      208.18     89.04 o 
  -2  22   3        4.98       98.48     44.17 o 
  -1  22   3        9.58       -9.62     49.68 o 
   0  22   3       19.18       -7.89     63.78 o 
   1  22   3        1.25       -9.83     66.07 o 
   2  22   3       27.39       26.55     49.73 o 
 -18   0   4       33.10       97.01    109.23 o 
 -17   0   4      230.47      106.94    102.74 o 
 -16   0   4      183.28      310.88    104.65 o 
 -15   0   4      864.97     1081.98    123.74 o 
 -14   0   4      353.38      350.98     96.63 o 
 -13   0   4       14.30      -71.80     71.80 o 
 -12   0   4       12.38      -51.94     68.36 o 
 -11   0   4      106.15        7.56     62.63 o 
 -10   0   4       26.33       40.00     47.49 o 
  -9   0   4        6.95       27.96     43.32 o 
  -8   0   4      679.93      757.99     72.95 o 
  -7   0   4      666.10      750.55    103.50 o 
  -6   0   4        5.78       27.60     29.03 o 
  -5   0   4     3101.50     2944.17     82.30 o 
  -4   0   4    29917.21    30172.54    391.09 o 
  -3   0   4    15554.41    15472.78    324.25 o 
  -2   0   4     9513.46     8769.21    184.09 o 
  -1   0   4     2513.18     2125.60     45.23 o 
   0   0   4     2860.42     2730.66     42.92 o 
   1   0   4     2221.51     1928.70     36.90 o 
   2   0   4      175.74      168.95     16.35 o 
   3   0   4      823.42      671.11     54.17 o 
   4   0   4     3303.87     3834.64     78.34 o 
   5   0   4       33.64       10.24     20.81 o 
   6   0   4      412.66      377.04     24.27 o 
   7   0   4     3176.61     2736.98     55.60 o 
   8   0   4     4544.40     4452.76    103.97 o 
   9   0   4      616.73      575.74     80.20 o 
  10   0   4     3090.65     2730.70     94.05 o 
  11   0   4      605.57      645.91     60.83 o 
  12   0   4      760.40      784.08    119.92 o 
  13   0   4       58.54      111.52     97.77 o 
  14   0   4      105.34       65.31    101.21 o 
  15   0   4      269.21      387.65    118.01 o 
  16   0   4     1019.64     1270.65    147.80 o 
  17   0   4      714.75      769.95    132.91 o 
  18   0   4      595.91      789.81    138.25 o 
 -18   1   4        0.04      -12.35     72.54 o 
 -17   1   4       12.14      -65.27     72.56 o 
 -16   1   4        0.00       15.81     64.50 o 
 -15   1   4      233.88      170.23     66.16 o 
 -14   1   4       20.84       23.35     75.05 o 
 -13   1   4      219.26       97.04     56.35 o 
 -12   1   4      407.33      419.03     78.48 o 
 -11   1   4       16.97       11.33     39.93 o 
 -10   1   4      273.60      318.13     40.85 o 
  -9   1   4      152.18      101.81     31.76 o 
  -8   1   4       92.03       67.33     25.40 o 
  -7   1   4      211.35      213.60     24.51 o 
  -6   1   4     1959.22     1965.69     52.26 o 
  -5   1   4       11.36       13.58     14.31 o 
  -4   1   4     1923.97     1773.43     60.73 o 
  -3   1   4      452.32      400.96     24.20 o 
  -2   1   4       33.89       26.22     18.30 o 
  -1   1   4     1146.40     1004.77     35.08 o 
   0   1   4      545.14      517.92     17.44 o 
   1   1   4      895.97      823.67     21.72 o 
   2   1   4      938.85      928.06     23.98 o 
   3   1   4        0.97        1.37     10.90 o 
   4   1   4      242.82      271.42     17.15 o 
   5   1   4        6.24        0.92     12.37 o 
   6   1   4     2306.52     2278.99     40.08 o 
   7   1   4     4519.65     4676.30     60.02 o 
   8   1   4       16.34        5.63     17.87 o 
   9   1   4        0.14      -24.36     24.36 o 
  10   1   4      783.28      838.41     43.84 o 
  11   1   4      548.97      532.04     40.35 o 
  12   1   4      143.44      151.24     67.69 o 
  13   1   4        4.47        3.86     67.01 o 
  14   1   4       95.30        9.37     70.43 o 
  15   1   4        2.64       -2.92     71.74 o 
  16   1   4       33.45      128.33     74.54 o 
  17   1   4       72.19       54.59     74.88 o 
  18   1   4       14.89       85.48     75.44 o 
 -18   2   4      173.37      121.64     82.11 o 
 -17   2   4      610.40      664.87     86.54 o 
 -16   2   4      493.58      537.32    103.50 o 
 -15   2   4      617.91      657.36     79.38 o 
 -14   2   4     1928.98     1842.62     98.43 o 
 -13   2   4     1053.90     1096.05     67.45 o 
 -12   2   4     1391.18     1503.47     73.48 o 
 -11   2   4     1278.50     1196.70     99.60 o 
 -10   2   4      398.35      394.22     44.48 o 
  -9   2   4      659.54      696.30     40.47 o 
  -8   2   4      422.40      445.36     32.64 o 
  -7   2   4       43.40       25.19     21.10 o 
  -6   2   4      464.68      482.33     26.04 o 
  -5   2   4     2032.56     1910.20     55.40 o 
  -4   2   4     1088.40      875.91     34.83 o 
  -3   2   4     8444.15     8169.81     93.41 o 
  -2   2   4     3116.14     3161.49     50.75 o 
  -1   2   4      375.13      501.12     24.13 o 
   0   2   4      251.32      189.93     11.77 o 
   1   2   4     1486.00     1393.97     33.88 o 
   2   2   4      480.89      455.75     22.67 o 
   3   2   4     1213.40     1251.74     29.27 o 
   4   2   4     7109.21     7315.39     70.10 o 
   5   2   4     1052.81      871.91     37.77 o 
   6   2   4     8115.07     7827.13     78.21 o 
   7   2   4    11737.78    12197.26    108.58 o 
   8   2   4     1897.83     1711.55     42.09 o 
   9   2   4     3985.41     3948.17     62.20 o 
  10   2   4     1445.40     1268.96     42.82 o 
  11   2   4      350.81      297.32     37.37 o 
  12   2   4     1573.38     1546.07    101.39 o 
  13   2   4      789.27      780.58     87.08 o 
  14   2   4      104.59      202.88     74.49 o 
  15   2   4      403.57      560.77    141.69 o 
  16   2   4      139.31      160.98     76.87 o 
  17   2   4      119.33      275.12    145.13 o 
  18   2   4      194.53      186.55     80.41 o 
 -17   3   4      629.36      602.38     83.30 o 
 -16   3   4      550.58      591.78    118.78 o 
 -15   3   4       72.13        2.23     60.73 o 
 -14   3   4       29.39      -53.96     53.96 o 
 -13   3   4       68.41       89.70     46.61 o 
 -12   3   4     1535.23     1555.31     72.78 o 
 -11   3   4      552.19      602.40     54.53 o 
 -10   3   4      595.39      501.57    133.86 o 
  -9   3   4      118.40      151.20     43.47 o 
  -8   3   4       18.27       38.02     27.93 o 
  -7   3   4       29.30       42.32     23.28 o 
  -6   3   4       99.73      172.75     29.54 o 
  -5   3   4     1671.79     1422.27     83.64 o 
  -4   3   4      710.27      687.27     38.63 o 
  -3   3   4        7.16        8.27     42.39 o 
  -2   3   4     1320.01     1247.48     42.79 o 
  -1   3   4     1046.40     1034.75     31.98 o 
   0   3   4     2693.84     2836.63     32.21 o 
   1   3   4       88.46       56.22     13.59 o 
   2   3   4      752.62      757.79     24.03 o 
   3   3   4      838.70      941.78     32.93 o 
   4   3   4      915.77      917.98     42.10 o 
   5   3   4     9143.46    10416.68    125.02 o 
   6   3   4      316.00      416.99     28.57 o 
   7   3   4      472.63      490.07     34.30 o 
   8   3   4      178.99      222.77     23.29 o 
   9   3   4     2817.40     3001.30     55.70 o 
  10   3   4     1560.09     1437.26     45.50 o 
  11   3   4     1366.45     1321.90     46.18 o 
  12   3   4     1872.20     1716.24    104.95 o 
  13   3   4        0.20        4.76     64.87 o 
  14   3   4     1424.79     1238.27    123.93 o 
  15   3   4        0.00      -67.67     67.67 o 
  16   3   4       13.26      -15.88     70.74 o 
  17   3   4       10.21      -23.00     71.97 o 
 -17   4   4       98.43      139.10    168.43 o 
 -16   4   4      176.01      171.62     70.63 o 
 -15   4   4      459.40      564.58     74.98 o 
 -14   4   4      800.77      786.07     65.78 o 
 -13   4   4      899.25      854.15     80.28 o 
 -12   4   4      496.57      509.82    108.66 o 
 -11   4   4      801.10      816.01    147.23 o 
 -10   4   4      800.43      855.86    101.40 o 
  -9   4   4      936.24     1010.16     64.34 o 
  -8   4   4      165.33      118.12     37.47 o 
  -7   4   4     2382.39     2352.43    160.22 o 
  -6   4   4       85.76      100.18     29.41 o 
  -5   4   4      805.84      761.55     64.93 o 
  -4   4   4      209.01      261.06     29.68 o 
  -3   4   4      325.98      366.28     30.53 o 
  -2   4   4     1776.15     1594.38     63.40 o 
  -1   4   4      899.95      819.73     30.96 o 
   0   4   4      419.87      407.29     17.35 o 
   1   4   4      313.17      335.63     17.06 o 
   2   4   4     5492.06     5700.06     58.06 o 
   3   4   4      673.41      588.20     22.98 o 
   4   4   4     1266.67     1261.06     41.51 o 
   5   4   4     4263.70     4255.97     75.60 o 
   6   4   4      637.59      586.50     26.36 o 
   7   4   4      432.83      461.96     26.10 o 
   8   4   4     4466.08     4512.51     64.44 o 
   9   4   4      918.07      945.83     39.89 o 
  10   4   4       52.69       30.54     23.54 o 
  11   4   4      864.59      872.05     45.70 o 
  12   4   4     1126.37     1172.21     64.25 o 
  13   4   4      770.25      808.25    106.75 o 
  14   4   4      894.89      932.42     93.96 o 
  15   4   4      117.79       18.99     72.30 o 
  16   4   4      528.30      582.02     89.27 o 
  17   4   4      176.85      150.74     77.29 o 
 -17   5   4      173.33      105.51    142.07 o 
 -16   5   4       59.61       75.49     93.19 o 
 -15   5   4      173.42       85.79     53.93 o 
 -14   5   4       12.23      -81.92     81.92 o 
 -13   5   4      188.02       16.67     61.39 o 
 -12   5   4       36.98      -50.41     50.41 o 
 -11   5   4        0.14       -7.64     48.46 o 
 -10   5   4       52.07       27.59     44.32 o 
  -9   5   4      105.17      151.38     44.74 o 
  -8   5   4        2.05       -1.35     34.04 o 
  -7   5   4     1355.08     1386.05     98.15 o 
  -6   5   4      921.98      877.64     52.06 o 
  -5   5   4     1030.36      992.77     50.15 o 
  -4   5   4      340.60      388.92     34.83 o 
  -3   5   4     1383.84     1283.14     50.62 o 
  -2   5   4        1.20      -19.21     19.21 o 
  -1   5   4      399.45      389.04     27.31 o 
   0   5   4     6085.36     6374.10     60.49 o 
   1   5   4      195.49      198.55     16.13 o 
   2   5   4       60.75       36.46     13.61 o 
   3   5   4     1100.07     1181.83     30.31 o 
   4   5   4      955.82     1108.72     31.31 o 
   5   5   4        5.63        5.16     15.18 o 
   6   5   4     1220.86     1323.14     36.76 o 
   7   5   4      106.87       94.33     19.77 o 
   8   5   4      338.13      311.74     32.03 o 
   9   5   4      294.34      269.98     27.50 o 
  10   5   4      148.35      120.24     26.43 o 
  11   5   4      346.76      335.66     37.32 o 
  12   5   4      424.62      402.08     79.69 o 
  13   5   4      140.98      105.55     44.58 o 
  14   5   4      289.39      258.30     74.88 o 
  15   5   4      150.20       40.57    109.23 o 
  16   5   4       18.98       46.24     73.70 o 
  17   5   4      105.25      185.60     97.96 o 
 -17   6   4       64.57       63.02     96.24 o 
 -16   6   4      441.08      414.76    119.92 o 
 -15   6   4     1323.92     1373.50    112.09 o 
 -14   6   4      731.36      647.14     82.50 o 
 -13   6   4      518.26      510.22    105.22 o 
 -12   6   4       26.08      -53.71     53.71 o 
 -11   6   4      565.28      542.17     64.40 o 
 -10   6   4     1495.44     1535.81     80.47 o 
  -9   6   4     2690.26     2892.22     93.03 o 
  -8   6   4     1258.75     1138.60     65.19 o 
  -7   6   4      232.14      183.89     38.69 o 
  -6   6   4      156.06      123.61     33.55 o 
  -5   6   4        4.86       25.54     33.61 o 
  -4   6   4     1338.91     1191.48     55.38 o 
  -3   6   4      549.11      426.38     34.52 o 
  -2   6   4       53.88       17.86     18.17 o 
  -1   6   4     2693.92     2531.44     41.85 o 
   0   6   4     1916.98     1858.33     28.83 o 
   1   6   4      570.77      535.54     19.36 o 
   2   6   4     5095.32     5211.45     57.12 o 
   3   6   4     7428.39     7868.38    105.52 o 
   4   6   4     3084.18     3090.91     46.67 o 
   5   6   4     1563.17     1496.93     43.48 o 
   6   6   4      761.85      787.72     33.44 o 
   7   6   4     1046.62      920.91     47.60 o 
   8   6   4     2555.40     2478.75     55.18 o 
   9   6   4     2606.57     2498.78     53.72 o 
  10   6   4     1554.26     1578.68     48.32 o 
  11   6   4       38.54      -14.55     28.59 o 
  12   6   4       28.99       -7.37     56.83 o 
  13   6   4        4.08      -32.01     40.67 o 
  14   6   4      517.18      611.12     86.33 o 
  15   6   4      340.28      365.11    175.87 o 
  16   6   4      146.20      162.05     76.73 o 
  17   6   4      188.57      179.46    207.19 o 
 -17   7   4        0.95     -105.41    105.41 o 
 -16   7   4        0.68     -122.41    122.41 o 
 -15   7   4        5.25      -68.27     68.27 o 
 -14   7   4       15.69        7.07     64.16 o 
 -13   7   4        0.00      -55.56     55.56 o 
 -12   7   4       82.53       -6.90     55.49 o 
 -11   7   4        4.95      -32.86     70.66 o 
 -10   7   4       80.20       69.28     48.84 o 
  -9   7   4      200.38      148.76     45.67 o 
  -8   7   4       89.86       85.23     39.26 o 
  -7   7   4      331.67      350.28     47.55 o 
  -6   7   4        0.75      -27.88     48.89 o 
  -5   7   4      109.15      137.43     33.71 o 
  -4   7   4       26.51        8.10     21.64 o 
  -3   7   4       14.75       21.74     20.67 o 
  -2   7   4      151.96      184.97     23.70 o 
  -1   7   4      196.95      232.75     16.27 o 
   0   7   4      548.26      552.19     19.55 o 
   1   7   4      182.92      186.06     14.28 o 
   2   7   4      590.73      629.98     20.84 o 
   3   7   4        0.29      -12.57     13.97 o 
   4   7   4      190.03      203.18     19.48 o 
   5   7   4      371.92      408.54     23.99 o 
   6   7   4      538.53      589.02     31.92 o 
   7   7   4        6.05       -8.77     18.97 o 
   8   7   4      145.69      187.49     24.92 o 
   9   7   4      870.71      871.05     37.59 o 
  10   7   4        2.60       -3.09     27.96 o 
  11   7   4        0.82        1.54     39.84 o 
  12   7   4       18.64        8.14     56.02 o 
  13   7   4       81.54        1.14     48.16 o 
  14   7   4        0.24      -47.36     48.07 o 
  15   7   4        0.00       29.57     87.84 o 
  16   7   4        0.70      -86.79     87.65 o 
  17   7   4      169.13      284.77    147.42 o 
 -16   8   4      541.85      530.76     88.41 o 
 -15   8   4      494.73      388.50     87.08 o 
 -14   8   4      213.11      107.61     91.66 o 
 -13   8   4      558.65      425.51     71.22 o 
 -12   8   4      303.15      367.01     64.41 o 
 -11   8   4       48.89       59.30     52.91 o 
 -10   8   4      938.08     1054.07     71.97 o 
  -9   8   4      395.06      518.82     56.66 o 
  -8   8   4      477.41      350.39     75.05 o 
  -7   8   4      829.18      810.95     55.77 o 
  -6   8   4      498.39      605.24     55.00 o 
  -5   8   4      567.43      653.32     39.38 o 
  -4   8   4      144.26      199.50     28.61 o 
  -3   8   4      512.30      616.32     34.33 o 
  -2   8   4      310.46      297.01     17.75 o 
  -1   8   4     1906.28     1881.67     30.37 o 
   0   8   4     1862.73     1756.99     34.62 o 
   1   8   4      373.70      356.40     17.24 o 
   2   8   4     3032.67     2917.03     38.36 o 
   3   8   4     1396.41     1298.44     35.60 o 
   4   8   4      478.55      418.97     23.68 o 
   5   8   4     1050.85     1087.25     35.02 o 
   6   8   4     1514.49     1421.38     49.78 o 
   7   8   4      103.26       97.29     21.71 o 
   8   8   4     2176.61     2179.05     50.29 o 
   9   8   4     3134.95     3014.13     58.56 o 
  10   8   4      699.84      741.76     43.38 o 
  11   8   4     1682.48     1621.87     71.14 o 
  12   8   4     1287.95     1135.64     65.99 o 
  13   8   4      585.28      626.54     58.32 o 
  14   8   4      767.79      739.92     65.66 o 
  15   8   4      810.89      888.42     99.17 o 
  16   8   4       71.03       32.23     70.73 o 
 -16   9   4      110.00      -73.46     73.46 o 
 -15   9   4        0.17      -93.76     93.76 o 
 -14   9   4      149.30       35.47    161.74 o 
 -13   9   4       69.99       -7.81     58.60 o 
 -12   9   4        3.73      -53.85     53.85 o 
 -11   9   4      108.56      -17.82     50.99 o 
 -10   9   4      273.50      366.71     57.99 o 
  -9   9   4       83.32      111.34     46.44 o 
  -8   9   4       64.41       67.29     41.59 o 
  -7   9   4      327.90      355.54     39.25 o 
  -6   9   4     1015.90     1183.78     82.77 o 
  -5   9   4       99.00       80.50     28.87 o 
  -4   9   4      154.95      156.40     28.40 o 
  -3   9   4       25.39       31.64     23.00 o 
  -2   9   4      470.02      489.19     21.37 o 
  -1   9   4     1265.94     1427.92     31.27 o 
   0   9   4      261.60      269.75     16.85 o 
   1   9   4      669.83      708.76     23.75 o 
   2   9   4      186.27      223.03     16.42 o 
   3   9   4      517.20      525.43     21.41 o 
   4   9   4      540.59      592.34     26.84 o 
   5   9   4        0.56      -17.18     17.18 o 
   6   9   4      848.79      947.56     35.67 o 
   7   9   4      344.47      382.15     27.66 o 
   8   9   4       64.58       59.12     23.24 o 
   9   9   4       12.71       -6.61     26.26 o 
  10   9   4      434.59      308.77     43.00 o 
  11   9   4      169.92      138.23     42.83 o 
  12   9   4       41.78      -32.55     40.56 o 
  13   9   4      197.85      212.62     50.30 o 
  14   9   4       69.86      -40.56     40.56 o 
  15   9   4       69.29       27.72     71.17 o 
  16   9   4        4.06       59.57    198.60 o 
 -16  10   4      308.38      238.67    121.83 o 
 -15  10   4        1.87     -120.30    120.30 o 
 -14  10   4        2.23      -71.99     71.99 o 
 -13  10   4     1004.63      876.22     98.73 o 
 -12  10   4     1441.95     1543.35     93.27 o 
 -11  10   4      322.55      281.59     60.88 o 
 -10  10   4      532.10      526.12     62.74 o 
  -9  10   4       51.42       32.31     44.31 o 
  -8  10   4      281.88      266.94     39.45 o 
  -7  10   4      791.50      811.80     64.49 o 
  -6  10   4     2048.15     1833.43     61.41 o 
  -5  10   4       24.28      -14.21     27.05 o 
  -4  10   4      289.35      282.92     33.71 o 
  -3  10   4       47.11       36.38     19.26 o 
  -2  10   4       21.99       12.24     15.37 o 
  -1  10   4     1126.34     1108.33     33.99 o 
   0  10   4      341.00      401.20     19.48 o 
   1  10   4     1745.62     1565.63     31.72 o 
   2  10   4      390.22      406.77     20.40 o 
   3  10   4      779.36      787.14     33.73 o 
   4  10   4      700.76      625.36     28.25 o 
   5  10   4     3527.28     3559.04     55.55 o 
   6  10   4     1309.95     1311.76     40.00 o 
   7  10   4     1322.38     1225.54     40.69 o 
   8  10   4      904.39      910.90     38.14 o 
   9  10   4        6.10       12.69     26.98 o 
  10  10   4      925.48      911.68     59.63 o 
  11  10   4     3274.65     2989.68    134.76 o 
  12  10   4     1661.92     1552.11    132.50 o 
  13  10   4     1017.33      977.21     68.87 o 
  14  10   4       45.09       58.91     63.39 o 
  15  10   4       41.57       -3.59     77.74 o 
  16  10   4        3.51        7.24    114.58 o 
 -15  11   4       97.37       -8.82     69.12 o 
 -14  11   4       98.86       28.28     66.93 o 
 -13  11   4       20.77      -37.88     61.66 o 
 -12  11   4      213.25      208.36     66.84 o 
 -11  11   4       28.42       10.44     51.82 o 
 -10  11   4        6.81      -44.59     44.59 o 
  -9  11   4       27.10      -31.20     34.71 o 
  -8  11   4       78.71      -15.35     34.35 o 
  -7  11   4        1.86      -31.23     31.23 o 
  -6  11   4      162.69      154.30     44.11 o 
  -5  11   4       19.95      -23.73     28.29 o 
  -4  11   4      487.87      522.03     40.05 o 
  -3  11   4       66.47       69.48     27.68 o 
  -2  11   4      282.51      277.39     33.23 o 
  -1  11   4       42.47       29.42     14.63 o 
   0  11   4       28.16       38.71     14.68 o 
   1  11   4      240.98      244.94     18.33 o 
   2  11   4      262.44      263.15     19.23 o 
   3  11   4      132.80      140.22     20.50 o 
   4  11   4        0.11      -17.30     17.30 o 
   5  11   4        7.86        2.18     25.87 o 
   6  11   4      223.98      257.18     25.26 o 
   7  11   4        1.01      -10.44     20.56 o 
   8  11   4        0.43       11.08     32.41 o 
   9  11   4      391.28      456.51     48.33 o 
  10  11   4       51.19      -34.67     52.01 o 
  11  11   4      522.65      633.50     56.63 o 
  12  11   4       10.96      -17.06     80.27 o 
  13  11   4        7.92       -4.34     65.30 o 
  14  11   4        0.23       50.30    115.92 o 
  15  11   4      165.98      218.42    129.98 o 
 -15  12   4       52.90      -66.38     66.38 o 
 -14  12   4       46.56       -1.47    121.45 o 
 -13  12   4       14.95      -69.51     69.51 o 
 -12  12   4      334.10      222.73     66.94 o 
 -11  12   4      758.66      928.50     76.67 o 
 -10  12   4      463.80      437.30     50.09 o 
  -9  12   4     1048.16     1004.16    106.96 o 
  -8  12   4     1674.43     1610.20     64.34 o 
  -7  12   4     1122.24      988.26     68.74 o 
  -6  12   4     1864.69     1745.71     63.45 o 
  -5  12   4     2748.62     2458.55     69.96 o 
  -4  12   4     1649.09     1586.79     58.48 o 
  -3  12   4      847.52      904.77     48.44 o 
  -2  12   4     1314.81     1284.20     66.39 o 
  -1  12   4      981.40     1038.68     43.62 o 
   0  12   4     4307.50     4249.18     68.43 o 
   1  12   4     3153.85     3119.61     60.03 o 
   2  12   4     1180.76     1196.05     42.61 o 
   3  12   4     3738.56     3832.96    157.99 o 
   4  12   4     2307.12     2244.80     74.02 o 
   5  12   4      295.17      321.42     39.56 o 
   6  12   4      868.06      929.54     43.99 o 
   7  12   4      216.95      246.19     39.98 o 
   8  12   4     1371.97     1265.04     61.59 o 
   9  12   4       39.53       10.54     37.32 o 
  10  12   4      605.50      633.03     56.11 o 
  11  12   4     1130.96     1073.13     70.74 o 
  12  12   4      891.25      976.38    105.82 o 
  13  12   4      645.83      665.58     97.01 o 
  14  12   4     1005.23     1124.39     76.52 o 
  15  12   4      552.20      643.77    187.84 o 
 -14  13   4      141.72       51.14     65.67 o 
 -13  13   4        8.55      -60.93     60.93 o 
 -12  13   4      140.24      185.44     62.20 o 
 -11  13   4       13.45      -48.18     98.34 o 
 -10  13   4        2.09       28.79     39.75 o 
  -9  13   4      668.83      606.32     50.93 o 
  -8  13   4      304.50      263.48     45.11 o 
  -7  13   4       35.50      -10.03     37.15 o 
  -6  13   4       83.05       43.69     35.27 o 
  -5  13   4        8.81      -30.56     30.56 o 
  -4  13   4       19.14        8.98     31.05 o 
  -3  13   4       97.69       51.36     32.03 o 
  -2  13   4      641.95      659.81     43.59 o 
  -1  13   4       37.47        2.56     27.29 o 
   0  13   4        0.10      -16.00     21.23 o 
   1  13   4      850.75      937.08     40.06 o 
   2  13   4      816.60      813.89     48.25 o 
   3  13   4      237.55      291.68     38.54 o 
   4  13   4     1290.33     1312.58     77.26 o 
   5  13   4       84.56       42.81     33.28 o 
   6  13   4        0.02      -16.38     31.19 o 
   7  13   4      718.00      775.52     53.49 o 
   8  13   4      503.17      460.11     48.56 o 
   9  13   4        0.73        0.34     36.07 o 
  10  13   4       43.01        7.45     39.25 o 
  11  13   4       27.95       27.25     41.85 o 
  12  13   4       72.36       64.18     45.31 o 
  13  13   4        3.44      -49.33    115.21 o 
  14  13   4      180.06      179.96    128.08 o 
 -13  14   4       70.05       77.11     62.11 o 
 -12  14   4      372.86      257.76    125.08 o 
 -11  14   4      477.41      512.10     76.14 o 
 -10  14   4      172.43      143.58     43.65 o 
  -9  14   4      658.61      631.23     52.92 o 
  -8  14   4      161.22      126.32     38.29 o 
  -7  14   4      828.31      732.70     50.37 o 
  -6  14   4       19.11      -14.93     35.01 o 
  -5  14   4      137.66      124.76     36.87 o 
  -4  14   4      818.89      826.20     52.18 o 
  -3  14   4     1458.78     1349.88     59.07 o 
  -2  14   4       52.39       40.66     31.78 o 
  -1  14   4      190.09      192.18     34.49 o 
   0  14   4     1037.24     1010.47     51.68 o 
   1  14   4      897.90      977.23     45.59 o 
   2  14   4     1579.45     1554.68     89.33 o 
   3  14   4      135.16      174.39     35.79 o 
   4  14   4     1214.12     1204.71     57.83 o 
   5  14   4     1153.17     1120.74     57.93 o 
   6  14   4      705.84      737.35     53.35 o 
   7  14   4      716.40      778.39     54.67 o 
   8  14   4      409.96      491.96     50.78 o 
   9  14   4      593.16      588.86     55.02 o 
  10  14   4      837.59      901.04     62.81 o 
  11  14   4      451.33      494.68     80.59 o 
  12  14   4      153.29      200.24    116.69 o 
  13  14   4      488.39      606.68    156.86 o 
 -13  15   4       85.16      142.42     67.26 o 
 -12  15   4      190.49      114.60    113.62 o 
 -11  15   4       16.64        4.11     42.63 o 
 -10  15   4       32.75       -3.91     38.28 o 
  -9  15   4       19.08       14.00     37.58 o 
  -8  15   4      174.20      149.77     39.95 o 
  -7  15   4     1179.37     1002.28     90.86 o 
  -6  15   4     1913.20     1741.75     72.15 o 
  -5  15   4      396.96      390.05     44.98 o 
  -4  15   4      103.03       53.72     35.92 o 
  -3  15   4      233.65      273.59     40.51 o 
  -2  15   4        4.62       40.10     31.35 o 
  -1  15   4      818.48      871.17     50.43 o 
   0  15   4     1263.88     1241.50     74.87 o 
   1  15   4      918.34      999.32     53.41 o 
   2  15   4      281.10      287.45     38.63 o 
   3  15   4        2.70       11.38     31.56 o 
   4  15   4       25.42       -4.39     32.62 o 
   5  15   4      232.16      280.82     41.42 o 
   6  15   4      728.36      748.21     54.21 o 
   7  15   4      407.53      474.32     70.93 o 
   8  15   4        2.54       32.18     38.15 o 
   9  15   4      133.24      136.59     44.07 o 
  10  15   4       10.47       37.20     43.71 o 
  11  15   4        0.22       22.51     79.67 o 
  12  15   4       30.30       10.23     95.17 o 
  13  15   4        0.43       -8.82    143.57 o 
 -12  16   4      645.79      527.54    120.65 o 
 -11  16   4     1112.92      978.29    120.04 o 
 -10  16   4       19.79       34.82     40.97 o 
  -9  16   4       14.15       89.20     40.06 o 
  -8  16   4      153.48      192.49     41.61 o 
  -7  16   4      373.40      356.93     44.13 o 
  -6  16   4     1781.75     1637.79    123.03 o 
  -5  16   4      326.16      286.54     45.96 o 
  -4  16   4       24.69      -17.67     34.03 o 
  -3  16   4      120.56       84.58     36.54 o 
  -2  16   4     1038.47     1100.39     94.36 o 
  -1  16   4      781.42      806.09     73.33 o 
   0  16   4      995.62      996.42     56.62 o 
   1  16   4     1413.17     1308.89     74.15 o 
   2  16   4       48.77       54.92     30.87 o 
   3  16   4      109.06       61.10     44.47 o 
   4  16   4     1453.22     1438.78     64.81 o 
   5  16   4      935.11      865.81     56.81 o 
   6  16   4     1651.50     1507.23     67.48 o 
   7  16   4     1153.44     1204.91     64.66 o 
   8  16   4      851.44      949.27     62.47 o 
   9  16   4      321.17      358.94     55.80 o 
  10  16   4      260.88      325.05    155.29 o 
  11  16   4        3.34       43.38     65.32 o 
  12  16   4      804.78      985.04    177.26 o 
 -11  17   4      108.11       86.77     45.86 o 
 -10  17   4       10.37       48.68     42.53 o 
  -9  17   4        9.48      -35.12     35.12 o 
  -8  17   4        3.52       73.65     38.97 o 
  -7  17   4       15.87       25.63     32.87 o 
  -6  17   4      138.25       84.36     43.08 o 
  -5  17   4      177.85      153.84     43.34 o 
  -4  17   4        0.13      -35.22     36.01 o 
  -3  17   4       26.66       18.17     34.78 o 
  -2  17   4       12.29      -17.73     34.77 o 
  -1  17   4       97.34      100.07     35.76 o 
   0  17   4        4.46       -4.79     43.70 o 
   1  17   4       94.76       88.09     46.81 o 
   2  17   4        0.33      -25.04     45.07 o 
   3  17   4      272.75      171.39     39.53 o 
   4  17   4       80.63       88.19     37.55 o 
   5  17   4       61.67       18.11     36.36 o 
   6  17   4      218.10      157.98     43.90 o 
   7  17   4       10.23      -55.17     60.00 o 
   8  17   4      307.53      274.72     75.38 o 
   9  17   4        8.63       20.04     54.05 o 
  10  17   4        4.10       42.72     83.91 o 
  11  17   4       25.48      -13.92    106.26 o 
 -10  18   4      565.07      617.00    102.76 o 
  -9  18   4       77.52       77.61     48.23 o 
  -8  18   4      554.84      551.02     54.71 o 
  -7  18   4      349.41      312.62     54.59 o 
  -6  18   4      140.01      116.22     54.14 o 
  -5  18   4      324.73      312.08     50.06 o 
  -4  18   4      173.68      197.75     44.48 o 
  -3  18   4      107.59       80.22     42.55 o 
  -2  18   4      252.69      289.81     45.27 o 
  -1  18   4      657.14      587.16     66.34 o 
   0  18   4      715.89      746.62     69.60 o 
   1  18   4      275.47      288.61     63.59 o 
   2  18   4      381.11      444.08     58.90 o 
   3  18   4      811.29      872.67     71.47 o 
   4  18   4     1039.00     1065.16     82.64 o 
   5  18   4      969.10     1002.63     93.78 o 
   6  18   4      342.18      385.87     50.92 o 
   7  18   4      232.14      284.77     83.05 o 
   8  18   4      635.31      742.86    102.07 o 
   9  18   4      476.75      514.19     62.86 o 
  10  18   4      618.37      563.05     90.94 o 
  -8  19   4       50.70       42.89     46.39 o 
  -7  19   4      329.14      370.82     46.79 o 
  -6  19   4      165.46      109.49     56.06 o 
  -5  19   4        6.94       -3.77     42.42 o 
  -4  19   4       79.69       98.34     65.40 o 
  -3  19   4      141.30       24.99     41.82 o 
  -2  19   4        0.59      112.82     62.06 o 
  -1  19   4        0.52       -9.13     45.13 o 
   0  19   4      425.70      392.88     60.45 o 
   1  19   4      380.84      352.05     58.33 o 
   2  19   4       58.95      122.12     45.49 o 
   3  19   4       17.14       40.15     43.00 o 
   4  19   4       15.85       28.47     44.40 o 
   5  19   4        3.96      -37.55     39.22 o 
   6  19   4       54.27      138.22     45.92 o 
   7  19   4      119.20      157.94     42.90 o 
   8  19   4       96.91       97.09     78.48 o 
  -7  20   4       21.88       47.05     36.14 o 
  -6  20   4      144.73      132.02     92.62 o 
  -5  20   4      179.61      175.77     49.89 o 
  -4  20   4      622.13      631.92     58.66 o 
  -3  20   4      768.70      713.61     59.10 o 
  -2  20   4      348.12      462.17     98.73 o 
  -1  20   4      453.40      497.57     65.95 o 
   0  20   4      297.11      291.21     75.05 o 
   1  20   4       67.10       90.94     50.09 o 
   2  20   4      208.76      279.46     55.75 o 
   3  20   4      139.26      224.55     67.41 o 
   4  20   4      102.94      140.45     47.66 o 
   5  20   4      262.59      289.65     57.82 o 
   6  20   4      134.47       95.50     43.30 o 
   7  20   4      344.89      271.74     49.99 o 
  -4  21   4        7.80        2.97     56.42 o 
  -3  21   4       22.64       94.62     76.38 o 
  -2  21   4        4.55       67.45     56.99 o 
  -1  21   4        1.12       33.89     50.56 o 
   0  21   4       13.56       47.20     53.01 o 
   1  21   4       81.60       57.18     52.63 o 
   2  21   4       45.60       99.45     53.61 o 
   3  21   4      104.75       79.13     48.65 o 
   4  21   4       47.73      105.73     46.85 o 
 -17   1   5       43.06       56.06    119.73 o 
 -16   1   5       87.00      -17.53     69.76 o 
 -15   1   5      629.92      688.25     81.91 o 
 -14   1   5       14.72       53.77     61.68 o 
 -13   1   5      108.19      113.24     59.68 o 
 -12   1   5      549.23      449.14     64.73 o 
 -11   1   5     1256.17     1437.60    129.66 o 
 -10   1   5     1660.34     1691.51    136.35 o 
  -9   1   5     1452.84     1567.82     91.47 o 
  -8   1   5      543.64      523.97     41.75 o 
  -7   1   5       84.66       87.59     29.59 o 
  -6   1   5      251.96      227.53     27.29 o 
  -5   1   5     6594.79     6083.72     87.38 o 
  -4   1   5    19272.44    19414.70    292.43 o 
  -3   1   5    11988.04    11681.36    123.23 o 
  -2   1   5      705.75      572.24     39.77 o 
  -1   1   5      781.35      771.46     22.89 o 
   0   1   5     5422.99     5290.92     77.43 o 
   1   1   5      234.97      185.18     13.65 o 
   2   1   5     3074.66     2983.07     58.60 o 
   3   1   5      469.22      465.63     25.66 o 
   4   1   5        6.11        6.69     12.99 o 
   5   1   5       35.40       97.17     16.07 o 
   6   1   5      225.40      211.36     20.09 o 
   7   1   5     1270.30     1217.13     36.78 o 
   8   1   5     1542.81     1424.56     50.67 o 
   9   1   5      473.13      451.22     36.58 o 
  10   1   5      247.62      229.32     34.23 o 
  11   1   5      136.14       92.50     32.31 o 
  12   1   5     1487.67     1568.20     61.26 o 
  13   1   5       27.27       46.89     71.86 o 
  14   1   5     1053.30     1167.87    123.17 o 
  15   1   5     1305.02     1354.10    103.65 o 
  16   1   5      279.02      349.99     80.28 o 
  17   1   5      136.83      327.49     97.58 o 
 -17   2   5      133.57       97.19     98.73 o 
 -16   2   5       82.32       28.23     69.87 o 
 -15   2   5      245.01      198.71     88.41 o 
 -14   2   5      603.59      623.86    122.98 o 
 -13   2   5       38.42      -38.04     55.24 o 
 -12   2   5        0.04      -50.72     50.72 o 
 -11   2   5      317.83      399.21     60.49 o 
 -10   2   5        5.34      -17.47     47.26 o 
  -9   2   5      502.58      527.87     46.38 o 
  -8   2   5      556.93      540.37     42.07 o 
  -7   2   5      314.60      242.07     34.22 o 
  -6   2   5      410.17      444.96     35.11 o 
  -5   2   5      220.15      217.01     38.35 o 
  -4   2   5       33.79       13.19     20.06 o 
  -3   2   5      338.87      371.43     30.30 o 
  -2   2   5      306.81      350.78     24.20 o 
  -1   2   5      588.97      656.91     26.45 o 
   0   2   5       98.72      119.36     14.38 o 
   1   2   5      414.79      458.91     31.26 o 
   2   2   5      389.94      406.98     19.36 o 
   3   2   5        6.00      -13.03     13.03 o 
   4   2   5     2062.02     2038.09     65.48 o 
   5   2   5     1335.24     1283.48     54.13 o 
   6   2   5     1102.38     1017.34     50.06 o 
   7   2   5      276.03      311.80     24.44 o 
   8   2   5     1247.73     1374.72     43.75 o 
   9   2   5      203.55      208.06     32.14 o 
  10   2   5      133.68      121.31     32.58 o 
  11   2   5      288.05      281.75     37.64 o 
  12   2   5        1.10        5.17     33.20 o 
  13   2   5      946.91      661.09     60.03 o 
  14   2   5        9.97      -63.55     63.55 o 
  15   2   5        3.72      -65.15     65.15 o 
  16   2   5       63.34      106.17     74.66 o 
  17   2   5        1.82      182.37     80.64 o 
 -17   3   5      272.79      272.31     89.37 o 
 -16   3   5      432.65      421.14     80.21 o 
 -15   3   5      305.15      374.33     72.09 o 
 -14   3   5       13.33       15.43     57.33 o 
 -13   3   5       17.88       23.57     55.98 o 
 -12   3   5      112.14      131.25     55.63 o 
 -11   3   5      337.02      338.71     59.81 o 
 -10   3   5      381.08      397.79     46.74 o 
  -9   3   5     1080.22     1044.22     54.74 o 
  -8   3   5     1327.19     1367.09     57.06 o 
  -7   3   5     1005.64      847.24     44.86 o 
  -6   3   5     1144.31     1038.74     45.44 o 
  -5   3   5        4.49      -14.54     22.01 o 
  -4   3   5      878.33      932.31     39.72 o 
  -3   3   5      360.46      414.16     28.15 o 
  -2   3   5        7.54       22.38     18.93 o 
  -1   3   5     1961.15     1795.40     33.06 o 
   0   3   5     2301.35     2171.69     47.84 o 
   1   3   5     2270.85     2089.02     35.36 o 
   2   3   5     1888.69     1696.97     33.72 o 
   3   3   5     1656.97     1472.12     33.49 o 
   4   3   5     1578.39     1486.39     45.19 o 
   5   3   5      371.39      422.29     23.96 o 
   6   3   5     1527.58     1480.18     38.73 o 
   7   3   5      289.04      366.14     30.08 o 
   8   3   5     2066.74     1869.72     45.75 o 
   9   3   5     4169.63     3857.02     75.17 o 
  10   3   5     2922.47     2680.96     67.69 o 
  11   3   5     3325.58     2975.76     73.51 o 
  12   3   5     2422.11     2016.75     67.09 o 
  13   3   5     2496.12     2509.74    119.20 o 
  14   3   5      111.45       76.51     70.38 o 
  15   3   5      616.57      792.65    185.80 o 
  16   3   5      117.58      194.77     74.72 o 
  17   3   5      273.54      343.06     85.59 o 
 -17   4   5        6.64        5.40     71.17 o 
 -16   4   5        0.18      -21.44     72.76 o 
 -15   4   5       50.87       81.20     60.62 o 
 -14   4   5       82.89      137.01     60.39 o 
 -13   4   5       79.52      106.74     58.02 o 
 -12   4   5        0.22       42.88     50.69 o 
 -11   4   5       53.70       15.09     40.18 o 
 -10   4   5        3.68        5.97     36.85 o 
  -9   4   5       26.91       57.01     43.26 o 
  -8   4   5       28.90       17.97     37.50 o 
  -7   4   5      473.29      586.70     68.75 o 
  -6   4   5       24.82       30.75     29.14 o 
  -5   4   5       20.33       -3.38     47.93 o 
  -4   4   5      374.25      352.56     41.06 o 
  -3   4   5       46.57       14.28     24.23 o 
  -2   4   5     6122.01     6388.23    148.76 o 
  -1   4   5      173.72      172.95     16.36 o 
   0   4   5     1796.76     1811.26     29.29 o 
   1   4   5      882.71      898.89     30.61 o 
   2   4   5      104.59      144.19     17.51 o 
   3   4   5      163.53      186.63     18.26 o 
   4   4   5      226.26      215.14     19.68 o 
   5   4   5     1122.44     1101.65     34.25 o 
   6   4   5      250.60      248.98     23.52 o 
   7   4   5       48.76       85.25     22.35 o 
   8   4   5       13.36       -1.41     28.04 o 
   9   4   5      101.54       69.33     24.50 o 
  10   4   5       45.63       73.00     30.76 o 
  11   4   5      152.31      175.12     55.18 o 
  12   4   5       41.99       -5.93     33.07 o 
  13   4   5     1108.38      983.06     93.29 o 
  14   4   5       14.42      -16.69     65.99 o 
  15   4   5       97.89       40.40     69.75 o 
  16   4   5        7.91      -23.92     69.31 o 
  17   4   5       69.26       27.64     73.78 o 
 -17   5   5       24.41       96.14     73.84 o 
 -16   5   5      229.18      269.39     72.26 o 
 -15   5   5       92.10      118.21     76.57 o 
 -14   5   5      689.27      833.24    208.91 o 
 -13   5   5      204.37      187.55     57.85 o 
 -12   5   5      601.00      616.35     71.55 o 
 -11   5   5      691.67      669.26     68.20 o 
 -10   5   5     2505.30     2683.99     96.63 o 
  -9   5   5      804.60      844.99     80.01 o 
  -8   5   5     1421.34     1369.55     94.33 o 
  -7   5   5     1990.15     2044.13     92.42 o 
  -6   5   5     1593.93     1453.59    100.44 o 
  -5   5   5     1001.97     1062.41     55.92 o 
  -4   5   5     1424.84     1329.11     55.77 o 
  -3   5   5     1138.77     1087.93     50.08 o 
  -2   5   5     1093.92     1133.72     49.76 o 
  -1   5   5     4674.20     4508.54     59.42 o 
   0   5   5      624.45      505.61     21.47 o 
   1   5   5     3886.36     3794.62     55.16 o 
   2   5   5      814.99      752.56     27.89 o 
   3   5   5     2624.44     2544.20     43.28 o 
   4   5   5      160.30       97.65     18.75 o 
   5   5   5     1848.98     1714.80     40.74 o 
   6   5   5     1264.75     1256.67     43.90 o 
   7   5   5     2255.46     2141.62     52.91 o 
   8   5   5     1317.03     1254.87     46.91 o 
   9   5   5      643.71      593.07     47.10 o 
  10   5   5        5.23      -23.44     23.44 o 
  11   5   5      344.60      366.26     52.42 o 
  12   5   5      271.69      295.45     40.52 o 
  13   5   5      499.84      643.47    103.12 o 
  14   5   5      514.99      678.71    200.89 o 
  15   5   5      142.22       86.16     71.69 o 
  16   5   5      591.83      747.08    198.22 o 
  17   5   5      358.13      458.42    122.60 o 
 -16   6   5      210.61      299.78     68.99 o 
 -15   6   5       14.89        9.28     58.43 o 
 -14   6   5       21.13      -39.72     92.81 o 
 -13   6   5        8.55      -55.76     55.76 o 
 -12   6   5       60.98        9.35     54.60 o 
 -11   6   5       71.99       -5.77     51.50 o 
 -10   6   5       36.90        4.15     47.34 o 
  -9   6   5        3.70      -23.09     41.10 o 
  -8   6   5       23.44      -30.85     51.94 o 
  -7   6   5        2.09      -28.42     35.22 o 
  -6   6   5       33.46       12.60     56.52 o 
  -5   6   5       95.66       72.98     33.21 o 
  -4   6   5        1.84      -20.01     28.26 o 
  -3   6   5      572.87      584.96     46.02 o 
  -2   6   5       11.96       -8.29     18.70 o 
  -1   6   5       12.90        8.26     16.04 o 
   0   6   5       89.48       68.87     15.71 o 
   1   6   5      473.86      512.50     23.24 o 
   2   6   5      466.71      530.73     24.39 o 
   3   6   5      792.84      971.18     32.66 o 
   4   6   5      544.81      698.82     28.87 o 
   5   6   5      740.02      761.94     31.29 o 
   6   6   5       67.82       52.33     20.66 o 
   7   6   5       18.35       -1.23     20.87 o 
   8   6   5      107.73      121.54     24.75 o 
   9   6   5      209.27      202.39     28.20 o 
  10   6   5       23.93      -10.77     24.95 o 
  11   6   5      892.53      758.12     40.38 o 
  12   6   5        1.50       -2.95     40.97 o 
  13   6   5       11.19       40.89     63.56 o 
  14   6   5       29.41      -25.35     62.34 o 
  15   6   5       32.15       88.38     97.58 o 
  16   6   5        8.27       72.50     72.41 o 
 -16   7   5       32.49      156.82    163.08 o 
 -15   7   5        6.06      -27.50     99.30 o 
 -14   7   5      334.22      172.63     99.30 o 
 -13   7   5       85.62       32.69    110.37 o 
 -12   7   5      223.58      194.96     60.76 o 
 -11   7   5     1253.90     1256.76     82.41 o 
 -10   7   5     1282.65     1276.64     77.64 o 
  -9   7   5     2876.73     2904.42    151.05 o 
  -8   7   5     1451.10     1362.41    129.09 o 
  -7   7   5      756.80      736.34     54.14 o 
  -6   7   5     1169.36     1261.02    104.46 o 
  -5   7   5      283.76      310.84     43.12 o 
  -4   7   5      427.71      503.24     65.69 o 
  -3   7   5      758.20      755.47     49.36 o 
  -2   7   5      565.69      536.28     31.62 o 
  -1   7   5     1410.14     1302.91     48.68 o 
   0   7   5      290.56      258.80     20.35 o 
   1   7   5     5321.44     5094.68     60.26 o 
   2   7   5     2318.87     2309.29     43.21 o 
   3   7   5     2305.18     2219.97     43.59 o 
   4   7   5      884.10      923.64     34.31 o 
   5   7   5      182.90      164.37     23.44 o 
   6   7   5       76.86       56.62     22.64 o 
   7   7   5     1171.65     1104.48     40.83 o 
   8   7   5       17.65      -16.24     22.00 o 
   9   7   5       30.25      -16.80     23.54 o 
  10   7   5      123.72      112.19     27.80 o 
  11   7   5      564.99      518.10     37.38 o 
  12   7   5      164.94      294.89     50.32 o 
  13   7   5     1531.05     1585.45    104.62 o 
  14   7   5      930.45      946.90    178.74 o 
  15   7   5       62.20       64.50     71.42 o 
  16   7   5      353.29      400.18    130.23 o 
 -16   8   5      186.56      147.42    109.99 o 
 -15   8   5      123.51       76.00    100.44 o 
 -14   8   5       62.12      -48.77     65.49 o 
 -13   8   5       14.48      -52.86     61.46 o 
 -12   8   5        5.59      -51.26     53.87 o 
 -11   8   5      208.43      222.61     58.19 o 
 -10   8   5       28.21       -3.59     46.20 o 
  -9   8   5      243.14      310.60     51.68 o 
  -8   8   5       69.29       79.55     42.49 o 
  -7   8   5      949.29      866.86     58.65 o 
  -6   8   5       66.31       74.72     39.73 o 
  -5   8   5        0.04      -57.86     57.86 o 
  -4   8   5       29.15       37.88     33.28 o 
  -3   8   5      365.53      349.68     41.87 o 
  -2   8   5     1366.78     1324.97     38.59 o 
  -1   8   5      315.03      372.03     22.06 o 
   0   8   5      537.31      591.30     22.39 o 
   1   8   5      643.18      740.97     25.66 o 
   2   8   5      452.24      524.60     26.23 o 
   3   8   5        1.41      -17.03     17.03 o 
   4   8   5      185.41      199.59     23.25 o 
   5   8   5       86.12       72.54     21.90 o 
   6   8   5        9.34        4.45     20.38 o 
   7   8   5      956.16      934.44     38.22 o 
   8   8   5     2719.58     2605.52     55.95 o 
   9   8   5      135.56       96.88     26.45 o 
  10   8   5        9.53       -6.17     25.31 o 
  11   8   5        0.37      -25.67     25.67 o 
  12   8   5      177.73      129.95     37.42 o 
  13   8   5      136.99      190.66     71.27 o 
  14   8   5        3.59       34.26     60.76 o 
  15   8   5      197.76      228.41    121.45 o 
  16   8   5        0.13      107.28     82.11 o 
 -15   9   5       60.96      -59.64     70.35 o 
 -14   9   5      652.98      545.06    144.94 o 
 -13   9   5     2041.16     2009.70    105.88 o 
 -12   9   5      667.53      643.29     74.19 o 
 -11   9   5     1003.12     1019.55    109.42 o 
 -10   9   5      418.40      378.79     58.13 o 
  -9   9   5      485.62      428.86     56.09 o 
  -8   9   5      256.17      315.79     51.75 o 
  -7   9   5     1269.95     1088.65    115.15 o 
  -6   9   5      371.00      323.36     48.50 o 
  -5   9   5      428.96      545.15     70.85 o 
  -4   9   5       70.02       24.60     29.55 o 
  -3   9   5       44.75       32.73     21.34 o 
  -2   9   5     3056.10     2827.50     53.26 o 
  -1   9   5     1465.23     1408.88     54.42 o 
   0   9   5      271.70      222.36     19.13 o 
   1   9   5      313.74      296.84     20.11 o 
   2   9   5      608.57      680.21     28.53 o 
   3   9   5      170.27      188.06     22.50 o 
   4   9   5     2304.62     2299.12     47.61 o 
   5   9   5     2935.84     2773.93     55.15 o 
   6   9   5     2104.74     2040.06     62.31 o 
   7   9   5       66.57       38.01     23.45 o 
   8   9   5      243.50      270.48     29.48 o 
   9   9   5      771.40      832.77     39.80 o 
  10   9   5     1225.20     1198.77     46.53 o 
  11   9   5      854.01      916.23     51.09 o 
  12   9   5      743.24      721.91     72.75 o 
  13   9   5     1045.51     1151.60    185.42 o 
  14   9   5      849.37      783.99     91.27 o 
  15   9   5      385.98      497.10     91.66 o 
 -15  10   5       42.62      -65.71     65.71 o 
 -14  10   5       19.69      -95.12    133.67 o 
 -13  10   5      132.22       75.10     86.50 o 
 -12  10   5        0.00      -55.57     55.57 o 
 -11  10   5        0.19      -50.74     50.74 o 
 -10  10   5      325.42      213.20     53.31 o 
  -9  10   5      135.92       72.13     45.83 o 
  -8  10   5      162.25      152.32     46.47 o 
  -7  10   5       14.15       36.66     67.22 o 
  -6  10   5      255.95      232.89     97.77 o 
  -5  10   5      101.40       59.70     32.42 o 
  -4  10   5        1.86      -27.93     27.93 o 
  -3  10   5      113.40      108.45     23.44 o 
  -2  10   5      519.60      585.16     30.89 o 
  -1  10   5      325.78      291.25     22.42 o 
   0  10   5       21.48        0.72     16.85 o 
   1  10   5       12.98        4.71     17.74 o 
   2  10   5      267.43      310.66     24.27 o 
   3  10   5      204.55      261.87     24.42 o 
   4  10   5      452.36      467.89     28.85 o 
   5  10   5       79.92       54.49     22.15 o 
   6  10   5      282.72      269.90     27.32 o 
   7  10   5       74.49       64.54     25.02 o 
   8  10   5        2.28      -10.92     23.14 o 
   9  10   5       92.57       65.04     28.96 o 
  10  10   5      451.23      430.53     35.48 o 
  11  10   5      144.29      151.78     35.98 o 
  12  10   5      186.14      154.21     55.52 o 
  13  10   5       18.30      -42.69     42.69 o 
  14  10   5        1.83       11.80    106.36 o 
  15  10   5      136.30      103.90    133.10 o 
 -14  11   5        2.57      -14.05     92.23 o 
 -13  11   5       45.22       -6.95     62.19 o 
 -12  11   5       88.42       -4.56     64.16 o 
 -11  11   5        9.55        3.27     50.65 o 
 -10  11   5       78.63      -16.15     48.67 o 
  -9  11   5      573.59      538.67     58.33 o 
  -8  11   5      529.72      438.24     76.57 o 
  -7  11   5      661.44      631.70     90.90 o 
  -6  11   5     1752.80     1686.70     63.30 o 
  -5  11   5     1336.44     1120.28     54.37 o 
  -4  11   5      379.78      443.21     41.53 o 
  -3  11   5     1213.52     1103.37     51.24 o 
  -2  11   5     1251.33     1298.01     36.86 o 
  -1  11   5      182.11      186.57     21.63 o 
   0  11   5     1661.02     1585.05     38.35 o 
   1  11   5      687.10      706.84     32.87 o 
   2  11   5     1795.95     1706.79     41.83 o 
   3  11   5       53.03       68.44     20.94 o 
   4  11   5     1239.15     1200.15     49.33 o 
   5  11   5      969.19     1001.69     46.70 o 
   6  11   5      163.39      173.56     26.16 o 
   7  11   5       75.16       57.38     24.70 o 
   8  11   5      410.29      464.52     66.90 o 
   9  11   5      422.18      489.16     42.05 o 
  10  11   5     3663.21     3524.70    156.73 o 
  11  11   5     1059.28     1003.50     88.71 o 
  12  11   5      741.74      786.57     71.52 o 
  13  11   5      205.44      180.84     99.88 o 
  14  11   5     1053.43     1175.20    206.81 o 
 -14  12   5        0.55      -74.12    110.37 o 
 -13  12   5      126.23      105.51     64.55 o 
 -12  12   5      145.68       21.54     65.31 o 
 -11  12   5       37.86       48.41     54.03 o 
 -10  12   5      429.58      333.99     70.27 o 
  -9  12   5       72.64       35.76     46.48 o 
  -8  12   5       26.62       14.35     41.38 o 
  -7  12   5      430.83      383.94     57.18 o 
  -6  12   5      444.89      445.73     44.75 o 
  -5  12   5       35.99      -31.38     31.38 o 
  -4  12   5       35.27       16.98     32.07 o 
  -3  12   5      150.05      143.37     34.16 o 
  -2  12   5      669.16      642.64     34.88 o 
  -1  12   5     2259.51     2235.38     51.36 o 
   0  12   5      496.76      530.13     51.60 o 
   1  12   5      239.10      194.88     44.29 o 
   2  12   5      111.21       69.13     31.63 o 
   3  12   5     1735.01     1556.31     63.74 o 
   4  12   5      328.57      366.57     56.15 o 
   5  12   5      248.26      276.98     41.54 o 
   6  12   5      184.83      149.22     31.02 o 
   7  12   5        0.01      -26.97     26.97 o 
   8  12   5      175.05      180.99     34.76 o 
   9  12   5      131.55       89.16     42.45 o 
  10  12   5       42.85        9.95     38.45 o 
  11  12   5      263.29      302.24     64.96 o 
  12  12   5      251.22      236.49     74.65 o 
  13  12   5       73.10       72.73     65.66 o 
  14  12   5       43.78       90.77     87.98 o 
 -13  13   5      123.98       67.77     87.46 o 
 -12  13   5       32.86       64.48     73.33 o 
 -11  13   5       58.01      108.19     68.36 o 
 -10  13   5      564.86      567.91     65.13 o 
  -9  13   5       84.65       79.53     75.43 o 
  -8  13   5     1045.31      941.54     89.32 o 
  -7  13   5      800.65      866.50     69.64 o 
  -6  13   5      648.28      569.95     49.02 o 
  -5  13   5     2560.75     2689.10    161.50 o 
  -4  13   5     3669.19     3257.25     98.07 o 
  -3  13   5     2628.12     2537.72     72.95 o 
  -2  13   5     1282.64     1198.65     79.98 o 
  -1  13   5      141.47      108.38     44.72 o 
   0  13   5      106.93      147.68     57.67 o 
   1  13   5      204.48      150.27     44.71 o 
   2  13   5      177.68      144.21     42.61 o 
   3  13   5      397.32      450.01     43.41 o 
   4  13   5      202.59      201.31     39.32 o 
   5  13   5       37.09        9.60     34.78 o 
   6  13   5      930.61     1003.11     58.43 o 
   7  13   5      236.76      263.73     45.43 o 
   8  13   5      658.89      756.01     74.13 o 
   9  13   5      707.80      702.48     59.52 o 
  10  13   5      708.24      714.80     96.56 o 
  11  13   5      378.05      407.84     60.30 o 
  12  13   5      113.16       82.85     54.19 o 
  13  13   5      385.31      511.80    130.99 o 
 -13  14   5        0.24       62.69     63.08 o 
 -12  14   5        5.10       19.14     58.19 o 
 -11  14   5       58.40       10.49     49.24 o 
 -10  14   5       13.85      -19.63     46.59 o 
  -9  14   5        8.87       54.39     37.24 o 
  -8  14   5      136.43      220.21     40.88 o 
  -7  14   5      418.53      311.85     58.19 o 
  -6  14   5      225.97      192.01     41.07 o 
  -5  14   5      737.17      646.50     52.82 o 
  -4  14   5      153.87      116.27     40.46 o 
  -3  14   5      168.23      114.46     36.60 o 
  -2  14   5     1122.54     1112.11     55.63 o 
  -1  14   5      555.02      560.50     58.70 o 
   0  14   5      981.90      985.53     67.35 o 
   1  14   5        0.63      -11.13     37.84 o 
   2  14   5      184.91      154.40     45.78 o 
   3  14   5      939.64     1032.77     95.86 o 
   4  14   5       42.70       72.40     36.61 o 
   5  14   5      209.30      206.68     41.33 o 
   6  14   5       72.97       72.43     38.26 o 
   7  14   5        1.47      -44.49     44.49 o 
   8  14   5      126.81      139.49     85.09 o 
   9  14   5        0.17      -12.60     64.54 o 
  10  14   5       27.43      -40.42     40.42 o 
  11  14   5       88.83      167.20     51.60 o 
  12  14   5        1.82        2.28    101.18 o 
  13  14   5        0.42       38.48    105.89 o 
 -12  15   5      911.86      945.08    122.21 o 
 -11  15   5        6.02        4.53     51.33 o 
 -10  15   5        2.76      -19.86     46.50 o 
  -9  15   5        2.45       38.49     55.88 o 
  -8  15   5      138.82      124.60     38.96 o 
  -7  15   5      681.46      706.77     88.80 o 
  -6  15   5     2221.21     1989.81     74.98 o 
  -5  15   5     1192.36     1209.65     63.00 o 
  -4  15   5      457.84      446.86     47.31 o 
  -3  15   5     2131.70     2003.94     69.79 o 
  -2  15   5     1632.29     1631.85    130.51 o 
  -1  15   5     1306.18     1127.42     89.18 o 
   0  15   5        6.86      -17.31     64.93 o 
   1  15   5     1038.08      959.42     75.05 o 
   2  15   5      399.25      374.22     54.59 o 
   3  15   5       11.70       44.30     41.76 o 
   4  15   5      212.57      242.03     77.72 o 
   5  15   5     2569.36     2459.71     79.41 o 
   6  15   5     2230.24     2012.61     74.76 o 
   7  15   5     2066.29     1798.87     75.28 o 
   8  15   5      854.70      870.87     62.09 o 
   9  15   5      785.22      813.93     63.10 o 
  10  15   5      241.10      306.02     68.84 o 
  11  15   5       12.29       -9.22     72.84 o 
  12  15   5       18.54       -3.41     67.97 o 
 -11  16   5      116.74      181.13     87.46 o 
 -10  16   5      141.47      157.29     44.29 o 
  -9  16   5      116.45      108.97     41.14 o 
  -8  16   5      158.62      126.84     73.26 o 
  -7  16   5      327.23      320.56     60.34 o 
  -6  16   5       50.68      -11.10     41.05 o 
  -5  16   5       12.24       15.20     38.99 o 
  -4  16   5        0.51       21.50     36.12 o 
  -3  16   5      265.22      174.22     41.57 o 
  -2  16   5       70.66       50.60     47.80 o 
  -1  16   5        5.65       -5.47     44.32 o 
   0  16   5       50.62       27.33     44.54 o 
   1  16   5       73.24      116.22     47.49 o 
   2  16   5        0.02        9.38     43.70 o 
   3  16   5      128.13      130.30     47.59 o 
   4  16   5       14.73       33.23     41.44 o 
   5  16   5       40.07       73.29     45.37 o 
   6  16   5       67.56       75.55     44.00 o 
   7  16   5       66.42       75.08     43.35 o 
   8  16   5       58.08       90.53     43.48 o 
   9  16   5      227.05      214.86     48.92 o 
  10  16   5       21.94       50.74     63.03 o 
  11  16   5        0.23       49.79     44.77 o 
 -10  17   5        2.18       24.10     40.89 o 
  -9  17   5       30.25       67.61     38.22 o 
  -8  17   5      378.63      368.90     47.42 o 
  -7  17   5     1518.90     1428.87    216.93 o 
  -6  17   5      850.61      807.34     61.07 o 
  -5  17   5       32.28      -23.71     43.31 o 
  -4  17   5      155.19      127.59     44.41 o 
  -3  17   5        7.66       21.90     89.94 o 
  -2  17   5      578.73      667.58     97.77 o 
  -1  17   5     1216.40     1282.52    143.41 o 
   0  17   5      577.63      544.18     64.95 o 
   1  17   5      110.03      144.68     51.06 o 
   2  17   5       22.04       11.76     43.02 o 
   3  17   5      844.87      965.34     73.43 o 
   4  17   5      547.61      606.88     65.77 o 
   5  17   5     1277.45     1289.29     77.65 o 
   6  17   5      641.55      613.81     64.64 o 
   7  17   5      376.64      360.09     63.09 o 
   8  17   5      129.12       81.27     47.96 o 
   9  17   5     1135.80     1035.86     95.08 o 
  10  17   5       57.20      160.30    117.99 o 
  -9  18   5      265.33      324.43    142.18 o 
  -8  18   5      184.33      184.93     46.47 o 
  -7  18   5      296.56      367.76     65.90 o 
  -6  18   5      150.49       93.64     47.17 o 
  -5  18   5      282.18      166.10     47.60 o 
  -4  18   5        7.35      -17.63     54.26 o 
  -3  18   5        1.26       29.25    105.60 o 
  -2  18   5       96.80      109.96     95.48 o 
  -1  18   5        6.17      -40.06     41.10 o 
   0  18   5      120.13      102.89     49.05 o 
   1  18   5        2.89      -37.72     39.43 o 
   2  18   5        0.83      -38.50     38.50 o 
   3  18   5       73.01      135.89     47.39 o 
   4  18   5       12.51       -4.36     61.87 o 
   5  18   5       16.98      -49.46     49.46 o 
   6  18   5       87.51      156.27     81.92 o 
   7  18   5       74.39       98.32     45.29 o 
   8  18   5      301.37      386.13     58.42 o 
   9  18   5        0.03       16.39     91.74 o 
  -7  19   5      282.07      307.39     75.05 o 
  -6  19   5      111.74      113.59     49.33 o 
  -5  19   5       65.08       56.62     57.68 o 
  -4  19   5      683.93      723.94     76.73 o 
  -3  19   5      422.69      380.13     82.30 o 
  -2  19   5      126.99       86.79     59.27 o 
  -1  19   5      640.59      743.68     97.58 o 
   0  19   5      477.45      510.85     65.96 o 
   1  19   5      400.82      501.09     63.62 o 
   2  19   5      217.40      263.86     55.58 o 
   3  19   5      549.70      652.44     66.67 o 
   4  19   5      609.47      596.65     64.41 o 
   5  19   5      134.34      126.14     48.82 o 
   6  19   5      449.04      549.10     68.01 o 
   7  19   5      416.74      463.52     63.20 o 
  -5  20   5       26.32       35.57     59.01 o 
  -4  20   5       12.77       34.92     77.34 o 
  -3  20   5       14.27      -56.43     57.13 o 
  -2  20   5        6.64        0.99     59.39 o 
  -1  20   5      244.11      260.15     61.88 o 
   0  20   5        6.20       56.95     49.13 o 
   1  20   5        3.70      -16.71     44.15 o 
   2  20   5        1.50      -40.52     44.41 o 
   3  20   5       63.76      112.61     50.39 o 
   4  20   5       99.20      107.78     51.91 o 
   5  20   5        6.96       27.78     83.83 o 
   0  21   5      263.98      314.60     61.87 o 
 -16   0   6      386.88      314.32    113.81 o 
 -15   0   6       15.78        5.35     93.57 o 
 -14   0   6       17.98       83.26     87.84 o 
 -13   0   6       93.17      -21.39     77.91 o 
 -12   0   6      102.23       77.15     83.64 o 
 -11   0   6      130.16      205.85     85.55 o 
 -10   0   6       14.59      -67.98     67.98 o 
  -9   0   6        6.94       24.82     70.66 o 
  -8   0   6      551.33      536.98     86.31 o 
  -7   0   6      595.12      693.95     87.08 o 
  -6   0   6    11607.69    11181.85    247.87 o 
  -5   0   6    19645.91    17853.61    325.01 o 
  -4   0   6    12223.68    11149.83    147.73 o 
  -3   0   6    10754.05    10462.80    138.76 o 
  -2   0   6      167.93      193.35     25.73 o 
  -1   0   6     3073.16     3033.17     54.11 o 
   0   0   6       90.97       65.40     19.06 o 
   1   0   6     2988.01     2850.92     82.48 o 
   2   0   6      215.69      190.55     21.65 o 
   3   0   6     4667.85     4370.13     92.94 o 
   4   0   6      115.01       56.11     30.53 o 
   5   0   6       70.98      -11.73     32.02 o 
   6   0   6     4183.04     3965.47    104.26 o 
   7   0   6     1300.47     1248.33     69.28 o 
   8   0   6      742.25      731.66     58.63 o 
   9   0   6     2719.87     2289.79     89.38 o 
  10   0   6      302.80      201.95     50.13 o 
  11   0   6      489.40      392.72     59.37 o 
  12   0   6       71.04       41.20     48.89 o 
  13   0   6      125.15      201.14     72.56 o 
  14   0   6     1364.58     1369.51     91.84 o 
  15   0   6      632.62      628.64    126.80 o 
  16   0   6      721.23      873.45    137.87 o 
 -16   1   6        5.61       36.83     70.42 o 
 -15   1   6        0.99      -64.64     98.73 o 
 -14   1   6      236.26      191.04     64.19 o 
 -13   1   6        3.58       16.11     56.44 o 
 -12   1   6       88.14       78.25     59.24 o 
 -11   1   6      478.40      416.18     66.23 o 
 -10   1   6      578.17      722.42     69.62 o 
  -9   1   6      830.67      791.13     69.54 o 
  -8   1   6       14.10      -45.64     45.64 o 
  -7   1   6      260.53      370.04     53.34 o 
  -6   1   6       89.42       35.66     45.06 o 
  -5   1   6       29.38       18.53     57.86 o 
  -4   1   6      306.03      335.24     29.75 o 
  -3   1   6      190.28      173.67     35.67 o 
  -2   1   6      159.69      150.21     17.15 o 
  -1   1   6     1186.88     1120.36     25.89 o 
   0   1   6       16.81       11.18     12.86 o 
   1   1   6      173.91      152.93     15.22 o 
   2   1   6       93.63      104.91     14.08 o 
   3   1   6       28.41       13.17     15.21 o 
   4   1   6     1269.83     1156.47     32.96 o 
   5   1   6      216.10      234.57     38.00 o 
   6   1   6      170.43      143.24     27.42 o 
   7   1   6      139.72      154.04     30.04 o 
   8   1   6      730.16      702.18     41.14 o 
   9   1   6      564.48      575.99     40.75 o 
  10   1   6       69.12       18.53     34.45 o 
  11   1   6        4.69       65.95     33.83 o 
  12   1   6       71.40       44.04     33.88 o 
  13   1   6       93.62       87.20     38.18 o 
  14   1   6        0.09       39.45     39.99 o 
  15   1   6        9.62       70.95     72.82 o 
  16   1   6        2.52       55.66     75.73 o 
 -16   2   6      654.70      683.87    132.72 o 
 -15   2   6      270.36      331.96     77.33 o 
 -14   2   6      377.54      484.09    125.46 o 
 -13   2   6      446.00      351.47     84.79 o 
 -12   2   6      345.15      385.54     68.70 o 
 -11   2   6      416.82      444.00     68.14 o 
 -10   2   6       62.51       82.38     54.63 o 
  -9   2   6      288.67      290.54     58.39 o 
  -8   2   6       84.49      117.52     52.75 o 
  -7   2   6       37.19       49.16     47.39 o 
  -6   2   6      797.12      808.31     49.46 o 
  -5   2   6     3064.81     2981.29     65.41 o 
  -4   2   6     1398.29     1375.94     64.21 o 
  -3   2   6      503.52      443.04     30.96 o 
  -2   2   6      487.42      445.50     29.49 o 
  -1   2   6     2342.57     2221.76     33.24 o 
   0   2   6       82.97       34.62     13.43 o 
   1   2   6      541.21      523.11     19.86 o 
   2   2   6      747.86      711.79     27.21 o 
   3   2   6      306.49      297.39     21.15 o 
   4   2   6     2229.62     1986.60     47.22 o 
   5   2   6     2669.81     2645.24     47.75 o 
   6   2   6      836.45      865.03     40.43 o 
   7   2   6     5111.23     5234.12    104.27 o 
   8   2   6      130.17      130.08     31.30 o 
   9   2   6      620.37      651.51     67.36 o 
  10   2   6     1210.65     1091.54     52.53 o 
  11   2   6      382.08      436.68     42.90 o 
  12   2   6        7.21       14.33     33.89 o 
  13   2   6      126.06      155.42     38.78 o 
  14   2   6      168.02      262.82     54.65 o 
  15   2   6      239.48      348.46     81.89 o 
  16   2   6      277.99      453.99     86.68 o 
 -16   3   6        0.64      -68.84     68.84 o 
 -15   3   6       14.74       92.36     70.27 o 
 -14   3   6      461.88      455.08     82.88 o 
 -13   3   6      127.06      107.03    106.36 o 
 -12   3   6      435.00      456.99     70.30 o 
 -11   3   6        0.09      -53.31     55.19 o 
 -10   3   6       94.30       36.82     65.88 o 
  -9   3   6      303.85      316.09     89.56 o 
  -8   3   6      460.36      659.82     69.89 o 
  -7   3   6      195.21      192.93     34.94 o 
  -6   3   6      385.63      336.40     36.03 o 
  -5   3   6      902.44      848.20     44.10 o 
  -4   3   6     1771.52     1873.75     67.35 o 
  -3   3   6      302.41      307.42     29.14 o 
  -2   3   6     1057.77     1081.85     35.47 o 
  -1   3   6       38.93       30.80     15.74 o 
   0   3   6      219.63      219.41     16.53 o 
   1   3   6      116.99      108.60     14.94 o 
   2   3   6      580.73      544.48     24.36 o 
   3   3   6     2317.24     2635.78     45.07 o 
   4   3   6     2741.10     2803.25     47.68 o 
   5   3   6      696.68      759.24     40.79 o 
   6   3   6      131.93      154.54     23.20 o 
   7   3   6     1083.39     1146.25     47.98 o 
   8   3   6     1087.66     1122.46     48.83 o 
   9   3   6     4815.77     4458.95     85.17 o 
  10   3   6     1463.47     1374.09     56.71 o 
  11   3   6      672.93      785.12     49.45 o 
  12   3   6     1622.43     1457.45     74.92 o 
  13   3   6       10.84        6.60     35.13 o 
  14   3   6      157.95      104.33     55.35 o 
  15   3   6      125.91      199.78     94.72 o 
  16   3   6       30.29      -45.49     78.29 o 
 -16   4   6      244.25      201.81     76.60 o 
 -15   4   6      220.21      373.64     74.85 o 
 -14   4   6       29.15      -22.41     59.46 o 
 -13   4   6      266.31      351.21     68.83 o 
 -12   4   6      315.94      345.37     66.43 o 
 -11   4   6      297.12      316.17    111.14 o 
 -10   4   6      333.65      290.43     61.30 o 
  -9   4   6      701.48      753.55     69.65 o 
  -8   4   6      139.24      155.53     38.40 o 
  -7   4   6      415.71      387.32     39.73 o 
  -6   4   6      479.88      547.62     56.89 o 
  -5   4   6      600.45      615.84     40.88 o 
  -4   4   6      749.63      802.29     42.69 o 
  -3   4   6       65.57       56.62     25.44 o 
  -2   4   6     1997.79     1868.38     43.49 o 
  -1   4   6      552.57      541.14     32.28 o 
   0   4   6     3881.37     3573.72     42.75 o 
   1   4   6      140.41       89.42     17.99 o 
   2   4   6      921.32      898.46     31.60 o 
   3   4   6     2561.89     2371.65     44.46 o 
   4   4   6      622.49      603.79     28.79 o 
   5   4   6     1108.01     1032.98     36.83 o 
   6   4   6     5061.10     4968.59     68.59 o 
   7   4   6      344.85      351.94     28.80 o 
   8   4   6      175.54      116.51     31.76 o 
   9   4   6       62.48       37.84     31.72 o 
  10   4   6      693.78      768.41     47.37 o 
  11   4   6      589.86      640.32     47.84 o 
  12   4   6     1196.89     1217.85     65.65 o 
  13   4   6      413.21      389.39     60.20 o 
  14   4   6      864.66      916.05     70.56 o 
  15   4   6      626.99      764.66    210.63 o 
  16   4   6      379.91      307.07     81.18 o 
 -16   5   6       87.26        0.55    168.43 o 
 -15   5   6       47.82      -28.54     60.10 o 
 -14   5   6        8.70      -12.71     61.75 o 
 -13   5   6        5.18       41.27     60.41 o 
 -12   5   6       52.68       81.61     73.71 o 
 -11   5   6        0.49      -26.72     64.93 o 
 -10   5   6      105.68       62.43     52.98 o 
  -9   5   6       29.00       36.28     36.84 o 
  -8   5   6      628.94      546.01     59.35 o 
  -7   5   6      108.56       63.55     47.22 o 
  -6   5   6      420.62      386.88     76.38 o 
  -5   5   6        3.03      -70.82     81.92 o 
  -4   5   6        0.26       18.45     27.48 o 
  -3   5   6      510.27      574.40     37.06 o 
  -2   5   6     2561.93     2605.09     50.73 o 
  -1   5   6      168.58      163.04     19.82 o 
   0   5   6       48.88       64.62     21.36 o 
   1   5   6      126.24      192.77     20.40 o 
   2   5   6      389.86      373.97     23.81 o 
   3   5   6      213.29      204.97     22.36 o 
   4   5   6       72.05       23.58     19.76 o 
   5   5   6       29.96       39.67     21.56 o 
   6   5   6        6.31      -17.89     20.80 o 
   7   5   6      801.48      827.10     36.50 o 
   8   5   6      304.92      309.89     36.21 o 
   9   5   6      473.61      456.97     40.79 o 
  10   5   6       52.82       41.01     32.97 o 
  11   5   6      100.17       91.35     35.97 o 
  12   5   6      846.87      806.82     52.13 o 
  13   5   6      152.72      169.80     41.29 o 
  14   5   6      187.96      235.10     78.58 o 
  15   5   6      128.26      289.34    101.59 o 
  16   5   6        1.70      115.38     72.10 o 
 -15   6   6      168.24      130.74    106.94 o 
 -14   6   6        2.92       -2.50     62.22 o 
 -13   6   6       88.09      214.64     76.57 o 
 -12   6   6      551.01      660.08     71.61 o 
 -11   6   6      673.30      616.80    103.88 o 
 -10   6   6      891.59      963.36     69.91 o 
  -9   6   6      197.20      136.91     52.32 o 
  -8   6   6      292.82      302.32     47.66 o 
  -7   6   6     1175.94     1117.55     63.00 o 
  -6   6   6     1135.89     1136.92     65.70 o 
  -5   6   6      660.61      623.11     58.43 o 
  -4   6   6     1053.01     1081.99     60.15 o 
  -3   6   6      546.24      555.09     46.50 o 
  -2   6   6     1872.47     1866.08     52.82 o 
  -1   6   6      205.74      193.96     23.37 o 
   0   6   6     4748.49     4514.72     65.23 o 
   1   6   6     5648.58     5430.67     74.07 o 
   2   6   6     6433.19     6280.37     72.07 o 
   3   6   6     1141.03     1086.04     36.94 o 
   4   6   6      992.54      964.28     36.83 o 
   5   6   6      764.65      746.84     33.94 o 
   6   6   6     1717.20     1730.59     46.27 o 
   7   6   6     1889.90     1764.81     47.85 o 
   8   6   6     2758.67     2636.24     57.35 o 
   9   6   6      960.94      856.87     49.50 o 
  10   6   6       41.98       -6.78     32.13 o 
  11   6   6      197.18      155.73     37.92 o 
  12   6   6      207.49      307.90     46.86 o 
  13   6   6      368.60      533.09     62.62 o 
  14   6   6       59.73       73.39     71.77 o 
  15   6   6      149.59      144.94     75.46 o 
  16   6   6       37.65       -6.95    117.63 o 
 -15   7   6        4.61      107.65     81.16 o 
 -14   7   6       48.62       77.22    108.85 o 
 -13   7   6        9.06      -85.93     85.93 o 
 -12   7   6        7.65      -41.25     81.73 o 
 -11   7   6       12.75      -50.37     50.37 o 
 -10   7   6       13.25       19.62     47.53 o 
  -9   7   6        0.20      -28.49     42.33 o 
  -8   7   6       79.43       96.50     42.31 o 
  -7   7   6       18.60       20.07     37.81 o 
  -6   7   6        5.92      -20.14     37.86 o 
  -5   7   6       36.24       94.88     41.44 o 
  -4   7   6      257.38      275.28     44.13 o 
  -3   7   6      121.36      138.89     38.20 o 
  -2   7   6       76.40       39.65     25.52 o 
  -1   7   6      426.56      396.08     33.35 o 
   0   7   6      284.31      309.33     26.29 o 
   1   7   6      135.25      158.58     23.83 o 
   2   7   6       37.02        3.15     19.59 o 
   3   7   6       53.03       41.97     21.02 o 
   4   7   6       52.41       34.71     22.38 o 
   5   7   6        0.71      -21.51     21.62 o 
   6   7   6       26.00      -21.88     21.88 o 
   7   7   6        1.31      -22.57     22.57 o 
   8   7   6      169.16      185.61     29.09 o 
   9   7   6        0.01      -25.09     25.09 o 
  10   7   6      226.21      255.36     37.87 o 
  11   7   6      298.43      242.72     69.52 o 
  12   7   6        4.20      -12.91     34.84 o 
  13   7   6       18.40       18.17     43.09 o 
  14   7   6       57.42      -16.57     63.32 o 
  15   7   6      241.19      190.32     75.73 o 
 -15   8   6       67.23      125.03    129.85 o 
 -14   8   6       58.53       51.56    100.06 o 
 -13   8   6        1.99      -89.37     89.37 o 
 -12   8   6       86.41       40.87     90.90 o 
 -11   8   6       93.57      132.19     56.82 o 
 -10   8   6      505.61      536.05     61.46 o 
  -9   8   6      234.75      285.72     51.20 o 
  -8   8   6      253.41      154.07     47.15 o 
  -7   8   6     2217.96     2245.69    130.62 o 
  -6   8   6      151.92      103.54     44.13 o 
  -5   8   6      312.68      363.01     50.56 o 
  -4   8   6      872.87      938.84     61.50 o 
  -3   8   6      610.83      675.91     39.95 o 
  -2   8   6     2181.06     2057.91     52.81 o 
  -1   8   6      342.12      264.42     32.03 o 
   0   8   6     2520.91     2340.86     51.21 o 
   1   8   6     1501.60     1373.28     42.95 o 
   2   8   6     1408.19     1332.58     43.01 o 
   3   8   6      709.86      773.38     41.44 o 
   4   8   6      948.28      869.66     36.36 o 
   5   8   6     1072.74     1120.41     41.16 o 
   6   8   6      620.33      739.10     36.44 o 
   7   8   6      987.48      935.68     40.65 o 
   8   8   6     1140.54     1104.70     43.62 o 
   9   8   6      675.18      696.29     39.46 o 
  10   8   6      621.75      600.42     52.53 o 
  11   8   6      479.18      503.41     69.68 o 
  12   8   6      518.88      554.45     48.93 o 
  13   8   6      763.44      837.88    158.42 o 
  14   8   6       27.78       52.34    106.94 o 
  15   8   6      186.09      377.01    102.93 o 
 -14   9   6        1.98      -80.97     95.86 o 
 -13   9   6      197.58      143.22    100.06 o 
 -12   9   6       34.32       41.37     67.60 o 
 -11   9   6      152.62      133.48     89.75 o 
 -10   9   6        2.63      -31.36     45.13 o 
  -9   9   6       54.44      120.56     45.19 o 
  -8   9   6      249.79      186.59     46.56 o 
  -7   9   6      244.73      247.48     77.15 o 
  -6   9   6      738.26      684.52     60.62 o 
  -5   9   6       47.76      -10.02     40.74 o 
  -4   9   6       77.76       37.83     39.95 o 
  -3   9   6      877.59      882.29     46.61 o 
  -2   9   6      534.73      599.11     35.80 o 
  -1   9   6      895.13      911.85     38.83 o 
   0   9   6        0.52      -20.09     20.09 o 
   1   9   6      279.98      252.02     26.87 o 
   2   9   6        2.01      -20.57     20.81 o 
   3   9   6        6.92      -15.67     20.82 o 
   4   9   6       24.62       46.38     23.39 o 
   5   9   6        2.17       -4.12     22.65 o 
   6   9   6      230.52      242.38     29.09 o 
   7   9   6      408.45      382.89     32.96 o 
   8   9   6       34.83       32.72     25.63 o 
   9   9   6      203.19      220.90     31.37 o 
  10   9   6      310.09      361.05     35.84 o 
  11   9   6       98.43      136.38     38.15 o 
  12   9   6       19.10       49.15     43.29 o 
  13   9   6       59.76       43.27     59.84 o 
  14   9   6       23.38       62.51    108.85 o 
  15   9   6        7.55      191.34    151.24 o 
 -14  10   6      563.91      701.97    130.23 o 
 -13  10   6      129.64      108.47     95.86 o 
 -12  10   6      138.55      148.73     65.50 o 
 -11  10   6       78.61       50.09     53.69 o 
 -10  10   6      265.26      292.96     56.25 o 
  -9  10   6      191.42      152.00     65.69 o 
  -8  10   6      603.27      544.72     57.29 o 
  -7  10   6      310.02      303.63     81.73 o 
  -6  10   6      188.32      179.08     48.99 o 
  -5  10   6       53.54       26.24     41.96 o 
  -4  10   6      119.61       47.28     29.46 o 
  -3  10   6     1678.76     1625.51     56.36 o 
  -2  10   6      113.09      149.56     32.36 o 
  -1  10   6     1537.38     1483.69     61.91 o 
   0  10   6      250.15      205.82     26.35 o 
   1  10   6      814.26      863.22     38.52 o 
   2  10   6      235.86      206.03     26.42 o 
   3  10   6     1109.95     1165.27     43.20 o 
   4  10   6     1887.14     1933.35     48.86 o 
   5  10   6     3205.00     3322.69     61.44 o 
   6  10   6      230.27      244.66     29.42 o 
   7  10   6      185.03      162.34     29.46 o 
   8  10   6      432.05      476.32     35.23 o 
   9  10   6     3286.78     2992.34     65.13 o 
  10  10   6      955.21      948.64     63.79 o 
  11  10   6     1465.51     1449.89     73.10 o 
  12  10   6      215.30      214.97    101.64 o 
  13  10   6      159.75      182.17     66.98 o 
  14  10   6       68.51      115.01    253.59 o 
 -14  11   6       34.74       93.57    100.83 o 
 -13  11   6        1.88      -62.63     62.63 o 
 -12  11   6       19.52      -10.49     55.25 o 
 -11  11   6        0.14       38.66    108.08 o 
 -10  11   6        2.60       44.68     68.94 o 
  -9  11   6      166.76      120.38     48.05 o 
  -8  11   6        8.48      -12.66     39.85 o 
  -7  11   6        7.59      -14.51     68.36 o 
  -6  11   6        1.84      -43.64     43.64 o 
  -5  11   6       77.93      115.53     50.99 o 
  -4  11   6      311.26      268.75     50.69 o 
  -3  11   6        5.84        6.14     40.08 o 
  -2  11   6       57.89       75.11     31.16 o 
  -1  11   6      358.05      415.21     30.63 o 
   0  11   6       16.01        5.36     22.51 o 
   1  11   6      282.80      240.61     32.25 o 
   2  11   6      100.63       55.87     23.82 o 
   3  11   6       70.11       84.87     26.18 o 
   4  11   6      623.39      662.82     34.89 o 
   5  11   6       39.63       20.15     23.45 o 
   6  11   6      437.05      455.47     35.81 o 
   7  11   6       16.66      -29.26     29.26 o 
   8  11   6      220.20      207.88     30.77 o 
   9  11   6      108.18      102.39     35.47 o 
  10  11   6        0.39      -34.86     43.05 o 
  11  11   6        1.59       19.70     39.52 o 
  12  11   6       96.87      140.36    176.64 o 
  13  11   6      158.35      365.93    168.81 o 
  14  11   6        5.46       38.65    107.13 o 
 -13  12   6      118.75      132.03     88.80 o 
 -12  12   6       96.84       87.54     57.72 o 
 -11  12   6      755.43      596.00     68.30 o 
 -10  12   6      636.88      656.51     80.59 o 
  -9  12   6      344.11      364.89    111.33 o 
  -8  12   6      802.23      852.40     62.63 o 
  -7  12   6      584.43      627.88     96.24 o 
  -6  12   6      266.63      323.52     89.37 o 
  -5  12   6      116.89      206.26     51.75 o 
  -4  12   6     1149.40     1109.11     84.35 o 
  -3  12   6     3033.08     3070.52    108.87 o 
  -2  12   6     1772.90     1715.56     60.60 o 
  -1  12   6     3262.64     3207.02     82.90 o 
   0  12   6      550.49      494.74     53.44 o 
   1  12   6     3015.99     2964.35    178.93 o 
   2  12   6      476.50      436.76     53.04 o 
   3  12   6       41.66       10.42     39.37 o 
   4  12   6      120.88      146.09     46.30 o 
   5  12   6        6.52      -37.96     42.36 o 
   6  12   6     2377.20     2376.11     80.50 o 
   7  12   6       35.36      -24.03     55.18 o 
   8  12   6       65.93        4.46     31.77 o 
   9  12   6     1412.74     1394.80     59.10 o 
  10  12   6      381.85      383.67     43.38 o 
  11  12   6      358.46      401.51     69.70 o 
  12  12   6      725.78      786.78     97.01 o 
  13  12   6      352.07      579.10    169.57 o 
 -12  13   6        9.71      -27.64     55.45 o 
 -11  13   6       26.33       59.22     51.16 o 
 -10  13   6        2.95      -37.42     44.23 o 
  -9  13   6       12.41       -8.87     41.99 o 
  -8  13   6      469.38      429.80    106.56 o 
  -7  13   6       96.22      127.56     74.86 o 
  -6  13   6       53.79       62.91     47.15 o 
  -5  13   6        0.29      -35.07     35.07 o 
  -4  13   6      464.82      459.03     54.54 o 
  -3  13   6       18.04      -21.59     43.55 o 
  -2  13   6       46.23       41.93     42.52 o 
  -1  13   6      450.04      506.80     58.99 o 
   0  13   6     1121.58     1031.96    128.90 o 
   1  13   6      142.93      130.08     46.83 o 
   2  13   6      383.80      333.57     53.46 o 
   3  13   6        0.83      -39.38     39.38 o 
   4  13   6       95.23       37.00     46.59 o 
   5  13   6        5.21       13.77     42.82 o 
   6  13   6        1.50      -13.49     39.39 o 
   7  13   6      128.51       97.72     43.73 o 
   8  13   6       51.23      -10.34     41.23 o 
   9  13   6       18.73       64.64     43.08 o 
  10  13   6      124.22       63.03     66.17 o 
  11  13   6       27.93        1.93     77.41 o 
  12  13   6      481.73      672.66    140.81 o 
 -12  14   6        1.99       10.58     52.91 o 
 -11  14   6      108.71      130.46     53.23 o 
 -10  14   6        5.37       35.64     45.05 o 
  -9  14   6      304.60      286.06     53.09 o 
  -8  14   6      431.74      421.19     51.57 o 
  -7  14   6      298.23      386.50     90.51 o 
  -6  14   6       92.43       73.86     41.52 o 
  -5  14   6      119.22       50.38     38.89 o 
  -4  14   6       33.93       36.32     37.45 o 
  -3  14   6      911.50     1004.87     73.16 o 
  -2  14   6     1082.99     1208.96     90.51 o 
  -1  14   6     1036.58     1026.81     71.92 o 
   0  14   6     2314.78     2320.56    214.83 o 
   1  14   6     1299.35     1257.29     96.63 o 
   2  14   6     1957.29     2021.32    183.13 o 
   3  14   6     2647.83     2374.64     93.43 o 
   4  14   6     1251.32     1249.52     75.96 o 
   5  14   6      307.63      255.05     54.77 o 
   6  14   6      208.32      326.70     55.77 o 
   7  14   6      284.94      302.60     79.87 o 
   8  14   6      524.52      450.86     54.44 o 
   9  14   6      864.93      826.23     64.69 o 
  10  14   6      274.38      228.06     50.49 o 
  11  14   6      699.19      750.25    186.65 o 
  12  14   6      880.25      906.11    187.02 o 
 -11  15   6        0.71       95.59     51.63 o 
 -10  15   6       25.42      -23.63     54.04 o 
  -9  15   6       61.11       39.53     40.98 o 
  -8  15   6      818.14      706.51    226.29 o 
  -7  15   6       54.79      110.78     57.39 o 
  -6  15   6        0.31      -38.06     38.06 o 
  -5  15   6        4.46      -37.48     37.48 o 
  -4  15   6      534.27      570.37     76.38 o 
  -3  15   6      487.27      432.88     61.67 o 
  -2  15   6     1307.48     1411.47     83.26 o 
  -1  15   6     1460.13     1418.06    214.64 o 
   0  15   6     1146.03     1150.89    145.51 o 
   1  15   6       53.60        6.16     46.45 o 
   2  15   6      234.92      206.67    146.66 o 
   3  15   6       75.42       -8.21     50.60 o 
   4  15   6      153.51      118.91     50.05 o 
   5  15   6      349.86      295.75     57.66 o 
   6  15   6       58.13       19.69     47.19 o 
   7  15   6        0.06       47.94     43.60 o 
   8  15   6       67.62       33.27     63.63 o 
   9  15   6        4.25      -35.17    103.61 o 
  10  15   6        0.02      -56.72     56.72 o 
  11  15   6       68.47      120.70    178.60 o 
 -10  16   6        5.64       37.25     59.96 o 
  -9  16   6      196.15      277.66     52.32 o 
  -8  16   6      563.95      486.20    105.22 o 
  -7  16   6       49.07       25.35     58.24 o 
  -6  16   6      108.41      132.56     59.33 o 
  -5  16   6       91.56       75.84     64.54 o 
  -4  16   6      110.55       63.85     87.46 o 
  -3  16   6      502.92      573.08     67.64 o 
  -2  16   6     1867.32     1837.95     90.19 o 
  -1  16   6     1328.84     1299.00    135.01 o 
   0  16   6       64.43      114.92     57.48 o 
   1  16   6        3.82       35.26     47.62 o 
   2  16   6      277.66      352.60     83.26 o 
   3  16   6       68.18       97.03     52.53 o 
   4  16   6     1499.31     1411.72     84.79 o 
   5  16   6      409.51      352.27     60.35 o 
   6  16   6      993.14      990.74     74.53 o 
   7  16   6      219.76      301.99     93.95 o 
   8  16   6       94.11      110.13    136.73 o 
   9  16   6        4.89       -9.78     80.06 o 
  10  16   6      584.41      740.25    186.18 o 
  -8  17   6       66.45       72.24     35.94 o 
  -7  17   6        8.15       -8.88     70.85 o 
  -6  17   6       10.53       -0.84    119.35 o 
  -5  17   6       27.15      -15.41     54.11 o 
  -4  17   6       51.62       63.05     52.79 o 
  -3  17   6       66.31       71.06     52.52 o 
  -2  17   6       37.30      -31.50     44.63 o 
  -1  17   6       36.07        4.49     68.17 o 
   0  17   6        0.24        5.80     46.04 o 
   1  17   6      129.06      115.97     50.00 o 
   2  17   6        4.73        4.72     46.04 o 
   3  17   6      124.86      231.38     88.80 o 
   4  17   6      284.84      317.09     61.97 o 
   5  17   6       21.87       48.86     53.85 o 
   6  17   6      104.34       99.69     45.61 o 
   7  17   6       16.35       79.53     60.34 o 
   8  17   6      111.74      187.17    102.55 o 
  -7  18   6      270.41      276.51    103.50 o 
  -6  18   6       86.82       73.61     62.36 o 
  -5  18   6      178.02      248.95     65.44 o 
  -4  18   6       39.51        7.67     75.05 o 
  -3  18   6       58.56       59.58     51.82 o 
  -2  18   6      859.07      919.86    103.88 o 
  -1  18   6       90.05      110.49     54.75 o 
   0  18   6      602.29      680.03     73.90 o 
   1  18   6      131.87      128.51     80.39 o 
   2  18   6      532.05      634.23    142.46 o 
   3  18   6      901.65      937.50     80.07 o 
   4  18   6      265.96      317.69     59.33 o 
   5  18   6      140.72      160.92     52.44 o 
   6  18   6     1092.43     1296.51    103.12 o 
   7  18   6      340.26      337.77     70.46 o 
  -5  19   6       50.25       25.91     61.40 o 
  -4  19   6        0.73      -38.12     54.36 o 
  -3  19   6        0.52      -45.93     81.92 o 
  -2  19   6       81.10       98.51     54.14 o 
  -1  19   6      488.36      500.07     73.14 o 
   0  19   6      187.18      261.39     77.53 o 
   1  19   6       10.57       75.19     52.92 o 
   2  19   6       43.83        7.92     53.69 o 
   3  19   6       11.91        9.03     49.13 o 
   4  19   6       12.51      -10.68     46.72 o 
   5  19   6       26.64      145.33     50.82 o 
  -1  20   6      129.70      179.28     60.73 o 
   0  20   6      207.86      283.01     63.05 o 
   1  20   6      171.22      176.52     58.40 o 
 -15   1   7        5.54       12.33     70.62 o 
 -14   1   7      139.66       90.98     67.92 o 
 -13   1   7      441.74      511.77     86.50 o 
 -12   1   7      564.69      627.71    145.89 o 
 -11   1   7      602.05      653.29     74.51 o 
 -10   1   7      507.35      518.26     71.65 o 
  -9   1   7       99.08       88.19     57.11 o 
  -8   1   7      744.16      668.66     69.94 o 
  -7   1   7     1371.94     1204.19     76.81 o 
  -6   1   7     5892.84     5906.86    129.45 o 
  -5   1   7      695.36      681.84     60.19 o 
  -4   1   7      707.87      745.45     58.20 o 
  -3   1   7       36.46       74.28     40.21 o 
  -2   1   7     1159.64     1040.41     35.02 o 
  -1   1   7      418.94      461.83     24.78 o 
   0   1   7     2064.14     1874.35     36.16 o 
   1   1   7      652.20      624.16     26.59 o 
   2   1   7      135.24      106.15     20.22 o 
   3   1   7       21.09       16.82     22.20 o 
   4   1   7       76.33       35.67     24.48 o 
   5   1   7     1197.86     1155.64     47.48 o 
   6   1   7     4932.92     4839.30     80.55 o 
   7   1   7      122.94      126.36     31.55 o 
   8   1   7     1370.20     1245.88     52.44 o 
   9   1   7      252.12      220.59     36.10 o 
  10   1   7      635.08      690.77     46.21 o 
  11   1   7       15.21       72.71     35.24 o 
  12   1   7      704.58      648.01     49.01 o 
  13   1   7     1312.02     1260.22     62.25 o 
  14   1   7      472.36      480.57     52.06 o 
  15   1   7      245.63      281.15     49.42 o 
 -15   2   7       74.75      -39.12    152.39 o 
 -14   2   7       27.34       60.16     66.60 o 
 -13   2   7       83.53      180.79     66.16 o 
 -12   2   7        2.76      -53.92     58.60 o 
 -11   2   7      114.35        7.51     58.87 o 
 -10   2   7      565.73      571.64     72.89 o 
  -9   2   7      324.07      421.86     92.62 o 
  -8   2   7      488.51      635.20     68.98 o 
  -7   2   7      950.80      970.87     73.18 o 
  -6   2   7     1180.64     1247.16     78.89 o 
  -5   2   7      350.27      385.85     55.41 o 
  -4   2   7      230.74      357.93     50.61 o 
  -3   2   7       16.30       11.69     25.17 o 
  -2   2   7      171.97      155.47     21.26 o 
  -1   2   7      199.48      202.02     21.75 o 
   0   2   7       35.05      -10.66     17.95 o 
   1   2   7      113.89      121.58     19.73 o 
   2   2   7      523.58      533.46     26.49 o 
   3   2   7        0.07      -10.93     18.09 o 
   4   2   7      107.25       97.48     26.41 o 
   5   2   7       30.14      -24.79     24.79 o 
   6   2   7       42.05       65.14     28.88 o 
   7   2   7       18.20       10.77     28.45 o 
   8   2   7     1244.89     1202.50     52.92 o 
   9   2   7      792.82      794.29     47.13 o 
  10   2   7      116.04       88.15     35.02 o 
  11   2   7      634.61      475.28     45.70 o 
  12   2   7      202.75      129.38     37.89 o 
  13   2   7       65.65       18.82     36.03 o 
  14   2   7       77.21      169.25     44.19 o 
  15   2   7        0.45       94.31     63.65 o 
 -15   3   7      281.28      390.86     82.19 o 
 -14   3   7      349.83      449.73     90.71 o 
 -13   3   7      361.30      334.58     72.01 o 
 -12   3   7      207.14      145.29     67.87 o 
 -11   3   7      243.73      183.89     67.22 o 
 -10   3   7      567.93      653.82     75.33 o 
  -9   3   7      837.46     1097.87     81.96 o 
  -8   3   7      610.44      644.51     70.41 o 
  -7   3   7      355.99      497.56     64.14 o 
  -6   3   7       77.36       71.53     52.66 o 
  -5   3   7        3.29      -44.71     44.71 o 
  -4   3   7        3.74      -27.37     27.37 o 
  -3   3   7      440.24      433.24     35.68 o 
  -2   3   7      452.91      518.74     27.32 o 
  -1   3   7      954.57      892.64     32.72 o 
   0   3   7     1632.97     1523.90     51.71 o 
   1   3   7     1902.81     1894.41     60.26 o 
   2   3   7     3531.96     3452.37     52.77 o 
   3   3   7      977.08      915.53     35.27 o 
   4   3   7     1123.34     1143.43     45.25 o 
   5   3   7     1502.79     1487.70     50.29 o 
   6   3   7     1708.53     1781.04     55.63 o 
   7   3   7     1534.24     1459.08     54.78 o 
   8   3   7     1124.92     1039.49     50.19 o 
   9   3   7     3605.92     3475.55     77.32 o 
  10   3   7     2186.31     1988.44     64.65 o 
  11   3   7     2696.25     2570.63     73.33 o 
  12   3   7      346.80      327.29     44.20 o 
  13   3   7      334.56      400.01     47.38 o 
  14   3   7       36.94       80.84     41.32 o 
  15   3   7       42.77      100.38     67.50 o 
 -15   4   7       20.04      -69.01     69.01 o 
 -14   4   7       11.95       -8.39     64.80 o 
 -13   4   7       46.95      -59.58     61.03 o 
 -12   4   7       14.01        1.13     63.83 o 
 -11   4   7       11.90      -57.94     57.94 o 
 -10   4   7       50.52       23.12     59.14 o 
  -9   4   7        3.21        3.17    120.30 o 
  -8   4   7      371.62      411.95     66.84 o 
  -7   4   7      275.78      339.15     70.27 o 
  -6   4   7     1141.29     1183.21     75.07 o 
  -5   4   7      104.18       64.55     33.64 o 
  -4   4   7      248.51      317.39     37.10 o 
  -3   4   7        0.96       29.61     23.78 o 
  -2   4   7       23.91        4.93     19.52 o 
  -1   4   7      174.44      141.03     21.53 o 
   0   4   7       22.93       33.16     21.27 o 
   1   4   7        0.36      -36.11     36.11 o 
   2   4   7       27.46        6.24     19.03 o 
   3   4   7      554.31      573.10     29.12 o 
   4   4   7      352.04      330.33     26.56 o 
   5   4   7     1455.06     1616.76     53.00 o 
   6   4   7      313.75      356.97     34.48 o 
   7   4   7      291.88      279.74     36.71 o 
   8   4   7      996.93      878.64     47.86 o 
   9   4   7       27.28        5.36     32.19 o 
  10   4   7      338.77      331.26     40.67 o 
  11   4   7      390.72      425.66     60.91 o 
  12   4   7       35.51       92.21     39.35 o 
  13   4   7       97.74      170.33     42.53 o 
  14   4   7      113.22      186.93     47.02 o 
  15   4   7      102.04      122.99     56.68 o 
 -15   5   7       69.17      -26.04     66.72 o 
 -14   5   7       90.27      107.04     73.90 o 
 -13   5   7      163.73      166.31     67.24 o 
 -12   5   7      752.82      917.20    159.45 o 
 -11   5   7      474.60      508.28     73.70 o 
 -10   5   7      592.64      693.22    107.51 o 
  -9   5   7      198.15      238.25     63.05 o 
  -8   5   7      370.34      307.60     64.16 o 
  -7   5   7       80.30       -0.83    104.84 o 
  -6   5   7        7.87      -32.63     32.63 o 
  -5   5   7      652.34      734.57     47.99 o 
  -4   5   7       72.22       41.51     32.47 o 
  -3   5   7     1742.17     1754.07     49.04 o 
  -2   5   7      241.24      221.60     24.00 o 
  -1   5   7     1077.27     1056.15     39.91 o 
   0   5   7      334.52      332.46     28.34 o 
   1   5   7     1426.70     1341.43     43.55 o 
   2   5   7      127.87       83.64     24.18 o 
   3   5   7      619.90      624.26     30.58 o 
   4   5   7      141.59      120.80     23.64 o 
   5   5   7     1580.62     1534.72     44.48 o 
   6   5   7      456.95      482.46     38.64 o 
   7   5   7     2733.93     2804.05     68.57 o 
   8   5   7       38.46       36.84     31.72 o 
   9   5   7      526.28      533.33     43.82 o 
  10   5   7      161.38      164.86     37.31 o 
  11   5   7      195.36      215.99     41.22 o 
  12   5   7      227.35      279.69     44.82 o 
  13   5   7       18.38       24.26     39.13 o 
  14   5   7      243.48      237.65     52.20 o 
  15   5   7       97.20      121.39    135.20 o 
 -15   6   7       13.62      -44.25    151.24 o 
 -14   6   7       72.92       67.58     97.01 o 
 -13   6   7      120.12       -1.99     72.56 o 
 -12   6   7       73.81       98.96     73.14 o 
 -11   6   7        8.97       -8.99     59.11 o 
 -10   6   7       14.25      -29.40     75.81 o 
  -9   6   7      170.10      156.30     57.65 o 
  -8   6   7        8.82       16.27     55.60 o 
  -7   6   7      267.01      226.65     40.82 o 
  -6   6   7        2.23      -44.25     44.25 o 
  -5   6   7      223.04      249.11     39.75 o 
  -4   6   7       44.85      -39.02     39.02 o 
  -3   6   7       46.54       -8.91     24.35 o 
  -2   6   7        0.03      -19.23     19.23 o 
  -1   6   7        8.27       -1.67     21.94 o 
   0   6   7      294.70      382.68     29.97 o 
   1   6   7      547.25      626.04     33.42 o 
   2   6   7      595.33      674.37     35.10 o 
   3   6   7      524.57      553.84     36.04 o 
   4   6   7       49.91       50.78     23.14 o 
   5   6   7      357.26      334.18     30.52 o 
   6   6   7     1100.39     1132.00     49.47 o 
   7   6   7      750.70      771.54     45.96 o 
   8   6   7       96.66       87.10     33.40 o 
   9   6   7      215.27      190.55     37.58 o 
  10   6   7        0.03      -18.36     33.48 o 
  11   6   7       78.55       49.01     37.46 o 
  12   6   7       68.61       88.18     39.45 o 
  13   6   7       10.26       22.32     39.81 o 
  14   6   7       43.80       43.76     40.94 o 
  15   6   7       22.80      197.81     84.79 o 
 -14   7   7       56.99      137.37     90.13 o 
 -13   7   7      211.33      275.46     95.10 o 
 -12   7   7      442.53      633.59     75.98 o 
 -11   7   7     1356.69     1593.09    104.84 o 
 -10   7   7      493.97      570.56     70.24 o 
  -9   7   7        6.74       21.31     53.81 o 
  -8   7   7     1118.07     1348.18    122.60 o 
  -7   7   7        2.75       -0.76     72.18 o 
  -6   7   7       11.48       23.69     55.57 o 
  -5   7   7     1552.50     1673.98    101.02 o 
  -4   7   7       89.22       40.36     84.60 o 
  -3   7   7      941.99     1015.42     49.36 o 
  -2   7   7      351.35      345.36     42.94 o 
  -1   7   7     1935.98     1821.71     49.20 o 
   0   7   7      969.95      958.21     41.36 o 
   1   7   7     1996.11     1936.12     50.28 o 
   2   7   7      936.07      918.25     40.16 o 
   3   7   7      268.84      292.57     29.20 o 
   4   7   7     1147.44     1123.24     43.23 o 
   5   7   7     1411.35     1457.56     45.95 o 
   6   7   7        5.51       16.25     25.57 o 
   7   7   7     2857.82     2754.07     69.34 o 
   8   7   7      180.83      152.13     35.14 o 
   9   7   7      283.35      277.58     40.57 o 
  10   7   7      340.85      432.54     44.09 o 
  11   7   7      885.78      895.08     54.73 o 
  12   7   7     1220.93     1172.97     61.67 o 
  13   7   7      340.85      417.58     48.60 o 
  14   7   7      493.06      507.98     65.39 o 
 -14   8   7        0.02      128.74     66.61 o 
 -13   8   7      102.74       92.83    149.33 o 
 -12   8   7        3.82      159.27     58.78 o 
 -11   8   7       83.07       65.31     86.31 o 
 -10   8   7       92.66      -46.98     82.11 o 
  -9   8   7      696.98      617.18    106.56 o 
  -8   8   7        0.96      -14.54     39.83 o 
  -7   8   7        9.87      -73.33     73.33 o 
  -6   8   7       96.97       53.96     45.77 o 
  -5   8   7      634.53      757.49     62.20 o 
  -4   8   7      736.17      804.40     53.36 o 
  -3   8   7      235.78      246.05     39.59 o 
  -2   8   7      137.03      141.20     26.78 o 
  -1   8   7       87.22       47.38     25.02 o 
   0   8   7      121.33      152.93     26.91 o 
   1   8   7       13.22      -22.58     22.58 o 
   2   8   7       16.11       -9.16     25.69 o 
   3   8   7       33.49       28.56     32.03 o 
   4   8   7      109.20       71.80     27.18 o 
   5   8   7      718.92      753.98     43.89 o 
   6   8   7     1154.59     1174.17     44.71 o 
   7   8   7      636.57      653.80     38.53 o 
   8   8   7        9.61       12.63     31.40 o 
   9   8   7       63.80      133.80     54.46 o 
  10   8   7      749.36      751.77     51.36 o 
  11   8   7       47.84       19.74     41.67 o 
  12   8   7        0.00       36.05     59.92 o 
  13   8   7      199.29      275.94     47.03 o 
  14   8   7        7.02       48.63     53.67 o 
 -13   9   7      504.32      545.76    119.16 o 
 -12   9   7      235.09      330.74    100.44 o 
 -11   9   7      146.89      142.84     88.22 o 
 -10   9   7       24.99      137.11     87.84 o 
  -9   9   7      126.96      119.86     46.24 o 
  -8   9   7      425.80      466.52     65.12 o 
  -7   9   7       36.40       73.33     74.09 o 
  -6   9   7      218.60      105.78     50.80 o 
  -5   9   7        5.50      -20.22    102.74 o 
  -4   9   7      554.55      690.15     58.61 o 
  -3   9   7      181.67      119.68     32.92 o 
  -2   9   7      402.92      422.63     32.98 o 
  -1   9   7      268.00      292.71     31.01 o 
   0   9   7      396.51      394.29     31.58 o 
   1   9   7      166.36      140.49     27.28 o 
   2   9   7      431.95      390.79     32.66 o 
   3   9   7     1294.65     1250.02     46.86 o 
   4   9   7     2164.30     2228.72     57.38 o 
   5   9   7       36.29        8.16     26.84 o 
   6   9   7      241.47      255.56     31.80 o 
   7   9   7     1130.05     1159.27     46.81 o 
   8   9   7     1065.74     1124.51     56.28 o 
   9   9   7      611.31      652.96     47.04 o 
  10   9   7     1372.52     1396.71     62.88 o 
  11   9   7      939.35      980.57     58.06 o 
  12   9   7      374.56      367.72     48.65 o 
  13   9   7      280.24      365.85     87.70 o 
 -13  10   7       36.20      -17.95     97.39 o 
 -12  10   7       45.99      -74.09     82.49 o 
 -11  10   7      264.87      180.65     93.19 o 
 -10  10   7       99.29       -9.10     44.51 o 
  -9  10   7       56.38      -14.41     57.29 o 
  -8  10   7       41.42       70.99     37.86 o 
  -7  10   7      165.66      150.44     53.56 o 
  -6  10   7      223.26      185.22     52.47 o 
  -5  10   7        0.94      -19.25     31.78 o 
  -4  10   7        4.13       34.77     39.43 o 
  -3  10   7       90.08       24.22     26.22 o 
  -2  10   7       47.41        5.40     24.77 o 
  -1  10   7       38.99        5.18     25.12 o 
   0  10   7       11.41       33.67     25.09 o 
   1  10   7        1.23      -14.40     23.78 o 
   2  10   7      139.24      151.50     27.93 o 
   3  10   7        5.23      -19.23     24.61 o 
   4  10   7       72.27       54.56     27.33 o 
   5  10   7      513.83      561.88     38.32 o 
   6  10   7        0.34      -14.52     26.68 o 
   7  10   7      267.80      307.25     34.09 o 
   8  10   7        1.30       12.32     28.11 o 
   9  10   7      452.48      519.48     46.92 o 
  10  10   7      548.63      556.10     48.00 o 
  11  10   7        9.72       15.03     37.88 o 
  12  10   7       46.02       71.47     54.19 o 
  13  10   7       15.48       12.09     59.44 o 
 -12  11   7       63.88       18.71    100.44 o 
 -11  11   7      208.97      326.92     92.81 o 
 -10  11   7       11.36       19.51     55.19 o 
  -9  11   7      729.11      775.51     63.45 o 
  -8  11   7     1626.82     1429.73    220.18 o 
  -7  11   7     1079.65     1089.62     77.89 o 
  -6  11   7      530.92      727.39    138.45 o 
  -5  11   7      762.39      784.13     66.69 o 
  -4  11   7     1062.94     1085.32     75.62 o 
  -3  11   7        3.67       -3.75     33.40 o 
  -2  11   7     1024.55     1015.07     44.68 o 
  -1  11   7      542.85      594.55     52.62 o 
   0  11   7     1403.11     1323.57     61.63 o 
   1  11   7      555.97      608.90     37.13 o 
   2  11   7     1253.62     1227.88     48.22 o 
   3  11   7     1621.46     1620.85     52.51 o 
   4  11   7      963.02      956.94     45.24 o 
   5  11   7        6.27      -10.96     27.23 o 
   6  11   7      120.10      112.47     30.44 o 
   7  11   7       24.82       26.00     28.43 o 
   8  11   7     2018.56     1930.19     57.12 o 
   9  11   7      323.50      324.38     58.30 o 
  10  11   7     1457.25     1486.61    103.57 o 
  11  11   7      323.39      432.73     60.94 o 
  12  11   7      688.32      639.10     67.19 o 
 -12  12   7      122.79       87.46    100.06 o 
 -11  12   7      166.07      163.76     53.26 o 
 -10  12   7      182.68      160.65     47.60 o 
  -9  12   7      118.58       92.69     45.79 o 
  -8  12   7       17.36       -4.65     35.05 o 
  -7  12   7      131.43      181.82     56.29 o 
  -6  12   7      224.53      179.23     56.03 o 
  -5  12   7       45.85      -23.39     48.20 o 
  -4  12   7      360.42      225.85     53.52 o 
  -3  12   7      315.04      256.37     39.95 o 
  -2  12   7      238.90      225.79     38.76 o 
  -1  12   7       41.83        4.37     31.56 o 
   0  12   7       42.13       38.84     31.62 o 
   1  12   7     1334.55     1205.30     68.42 o 
   2  12   7      279.27      258.76     51.53 o 
   3  12   7      821.92      834.36    115.15 o 
   4  12   7     1438.01     1423.75     78.44 o 
   5  12   7        3.21       27.48     43.45 o 
   6  12   7      279.74      281.68     54.68 o 
   7  12   7       69.23       83.56     71.42 o 
   8  12   7      421.76      418.34     46.64 o 
   9  12   7       88.81       46.61     36.75 o 
  10  12   7      145.08      171.34     68.20 o 
  11  12   7      168.19      230.52     57.13 o 
  12  12   7       19.07      225.01     71.29 o 
 -11  13   7       75.45       69.85     62.83 o 
 -10  13   7      238.49      307.86     99.68 o 
  -9  13   7      483.18      565.63    203.18 o 
  -8  13   7       91.17      184.60     71.23 o 
  -7  13   7     1148.15     1268.97    176.83 o 
  -6  13   7      834.82      843.87     80.78 o 
  -5  13   7      182.38      264.14     56.05 o 
  -4  13   7      718.64      740.08     69.22 o 
  -3  13   7       36.34       77.17     50.25 o 
  -2  13   7      104.03      185.69     53.07 o 
  -1  13   7      181.23      169.60     51.00 o 
   0  13   7      454.40      592.88    156.78 o 
   1  13   7       74.46       70.07     47.08 o 
   2  13   7      122.62      140.18     67.03 o 
   3  13   7      422.74      457.06     59.76 o 
   4  13   7     1268.70     1327.92     83.07 o 
   5  13   7      174.34      147.36     50.64 o 
   6  13   7     1093.94     1253.18     80.06 o 
   7  13   7      297.37      339.29     59.26 o 
   8  13   7     1069.09     1045.09     79.28 o 
   9  13   7      343.80      406.85     62.22 o 
  10  13   7        4.74       33.76    172.63 o 
  11  13   7      600.20      888.20    205.28 o 
 -10  14   7        1.13       32.24     44.50 o 
  -9  14   7      381.74      386.95    113.24 o 
  -8  14   7      110.94       92.11     40.19 o 
  -7  14   7      164.25      252.51    128.33 o 
  -6  14   7      168.62      117.20     75.62 o 
  -5  14   7        5.00       48.87     50.78 o 
  -4  14   7      533.61      582.22    127.75 o 
  -3  14   7       74.50       35.82     50.21 o 
  -2  14   7      161.54      120.06     53.59 o 
  -1  14   7       32.05       36.02     50.21 o 
   0  14   7      100.98       87.78     50.94 o 
   1  14   7      486.60      422.40     60.50 o 
   2  14   7        3.40       34.77     47.57 o 
   3  14   7      614.62      793.42    149.52 o 
   4  14   7       28.09      -10.03     79.63 o 
   5  14   7        0.27       79.19     52.61 o 
   6  14   7      246.74      294.36     58.20 o 
   7  14   7        5.81       91.67     51.07 o 
   8  14   7       26.85       57.96     48.36 o 
   9  14   7      194.09      202.13     65.31 o 
  10  14   7       76.76      172.38     72.18 o 
  -9  15   7      370.02      343.89     51.38 o 
  -8  15   7      264.60      298.67     47.13 o 
  -7  15   7      133.96      118.20     73.14 o 
  -6  15   7        5.42       41.20     56.01 o 
  -5  15   7       45.37       20.54     69.89 o 
  -4  15   7      465.79      375.69     63.06 o 
  -3  15   7      582.09      761.17    222.09 o 
  -2  15   7        7.81       25.14     50.94 o 
  -1  15   7      148.93       64.46    138.45 o 
   0  15   7      500.89      397.04     61.54 o 
   1  15   7      135.84      115.19     88.80 o 
   2  15   7       71.71       45.58     55.57 o 
   3  15   7     1524.07     1513.19    194.78 o 
   4  15   7     1012.77     1011.22    147.23 o 
   5  15   7     2647.42     2394.18    204.52 o 
   6  15   7     1568.85     1388.53     88.68 o 
   7  15   7      851.54      876.88     77.64 o 
   8  15   7      451.14      556.44     69.63 o 
   9  15   7       93.61      127.64     54.69 o 
  -8  16   7       35.67      106.50     53.85 o 
  -7  16   7        1.85       35.59     66.84 o 
  -6  16   7      125.07       77.17     91.09 o 
  -5  16   7       37.78       37.10     57.29 o 
  -4  16   7      112.34       74.52     64.16 o 
  -3  16   7      117.66      219.02     57.45 o 
  -2  16   7      125.22      108.68     52.92 o 
  -1  16   7       18.57       64.34     50.37 o 
   0  16   7        5.55       11.27     49.29 o 
   1  16   7       21.86      -46.71     46.71 o 
   2  16   7        5.66       24.02     77.34 o 
   3  16   7        4.41       10.67     68.17 o 
   4  16   7      243.39      211.34     60.00 o 
   5  16   7       74.16      121.01     55.63 o 
   6  16   7       79.16        8.11     49.29 o 
   7  16   7       22.61       73.05     55.40 o 
   8  16   7       31.57      130.96     56.86 o 
  -7  17   7      271.99      501.84    101.59 o 
  -6  17   7       46.77       61.44    160.60 o 
  -5  17   7       36.06       41.76     63.21 o 
  -4  17   7      385.15      457.50     69.25 o 
  -3  17   7     1132.48     1287.59     86.07 o 
  -2  17   7      164.49      137.17     77.15 o 
  -1  17   7      193.39      197.26     60.76 o 
   0  17   7        2.76       -1.62     51.23 o 
   1  17   7      609.58      547.94     71.38 o 
   2  17   7     1142.38     1210.47    158.88 o 
   3  17   7     2158.81     2215.00    127.37 o 
   4  17   7      244.67      244.03     63.46 o 
   5  17   7      912.25      993.90    139.02 o 
   6  17   7      356.22      374.66     65.69 o 
   7  17   7      606.27      682.59    116.87 o 
  -5  18   7       54.59        6.36    125.84 o 
  -4  18   7      276.21      283.99    147.42 o 
  -3  18   7       19.11        5.41     55.57 o 
  -2  18   7      431.71      400.59     89.18 o 
  -1  18   7      172.52      228.84     61.94 o 
   0  18   7        4.18       37.07     53.07 o 
   1  18   7       36.96       85.12     56.08 o 
   2  18   7        5.10       36.04     53.04 o 
   3  18   7        7.89      -77.63     84.79 o 
   4  18   7       53.66       51.10    128.13 o 
   5  18   7      431.56      461.39    120.50 o 
 -14   0   8       30.72       48.12    102.35 o 
 -13   0   8        1.58      -91.66     91.66 o 
 -12   0   8      103.99      165.37    100.83 o 
 -11   0   8        7.81      -86.31     86.31 o 
 -10   0   8      395.49      271.16    101.21 o 
  -9   0   8       60.42      -53.85     86.70 o 
  -8   0   8     3528.21     3646.95    164.23 o 
  -7   0   8    15334.84    15258.46    327.69 o 
  -6   0   8     9377.61     9577.79    245.96 o 
  -5   0   8    11201.52    11388.08    264.67 o 
  -4   0   8      519.66      721.06     88.22 o 
  -3   0   8       54.61       44.98     38.89 o 
  -2   0   8        6.06      -33.47     33.47 o 
  -1   0   8       64.05       47.25     35.03 o 
   0   0   8      142.55      102.74     48.50 o 
   1   0   8      896.27      994.90     82.88 o 
   2   0   8       86.49       49.90     55.38 o 
   3   0   8       15.68       15.48     34.22 o 
   4   0   8     1653.92     1536.64     71.02 o 
   5   0   8     2894.56     3134.58    108.47 o 
   6   0   8       21.02       46.29     42.61 o 
   7   0   8     1935.71     1914.04     86.36 o 
   8   0   8       22.97       -2.98     43.31 o 
   9   0   8        7.91       68.48     49.24 o 
  10   0   8        4.23        3.86     45.95 o 
  11   0   8      196.94      326.99     62.83 o 
  12   0   8      759.22      789.61     78.19 o 
  13   0   8      767.60      788.94     79.97 o 
  14   0   8      590.99      624.19     80.37 o 
 -14   1   8        0.01      -65.62     65.62 o 
 -13   1   8        0.17      -67.98     67.98 o 
 -12   1   8       35.59      -45.96     99.30 o 
 -11   1   8      123.54       83.81     75.81 o 
 -10   1   8        2.31      -35.42     98.34 o 
  -9   1   8      301.21      321.46     70.08 o 
  -8   1   8        3.41       -1.57     58.11 o 
  -7   1   8        1.18      -54.06     66.65 o 
  -6   1   8      226.65      274.29     61.94 o 
  -5   1   8      147.68      110.15    100.83 o 
  -4   1   8      392.46      439.54     58.47 o 
  -3   1   8       10.06      -25.43     25.43 o 
  -2   1   8      160.05      146.36     35.78 o 
  -1   1   8        9.58      -28.32     28.32 o 
   0   1   8      153.38      138.24     61.68 o 
   1   1   8       42.45       18.51     26.41 o 
   2   1   8      187.90      222.50     27.90 o 
   3   1   8        5.76       -0.29     24.17 o 
   4   1   8      473.39      429.08     34.52 o 
   5   1   8      789.39      875.64     43.19 o 
   6   1   8      197.21      164.87     32.74 o 
   7   1   8     1020.66      981.97     48.27 o 
   8   1   8        7.45       29.94     30.83 o 
   9   1   8       74.24       85.55     35.32 o 
  10   1   8       17.70       -9.06     34.01 o 
  11   1   8        4.01       43.74     36.54 o 
  12   1   8        0.06       22.84     37.66 o 
  13   1   8        0.99       87.80     40.30 o 
  14   1   8        2.93       77.30     43.42 o 
 -14   2   8       28.64       22.56     74.78 o 
 -13   2   8       37.78      -24.04     67.10 o 
 -12   2   8      166.01      228.01     74.27 o 
 -11   2   8      239.32      378.61     76.61 o 
 -10   2   8       75.32      102.19     67.63 o 
  -9   2   8       35.76      -36.35     61.63 o 
  -8   2   8      273.55      321.39     67.38 o 
  -7   2   8     1169.47     1134.23    104.26 o 
  -6   2   8      220.93      246.89     60.18 o 
  -5   2   8      199.39      111.86     53.88 o 
  -4   2   8      303.93      292.65     91.85 o 
  -3   2   8      244.32      252.46     31.89 o 
  -2   2   8       70.27       64.55     27.84 o 
  -1   2   8      410.07      430.35     52.59 o 
   0   2   8      264.64      220.26     27.13 o 
   1   2   8       85.96       49.16     27.88 o 
   2   2   8      550.23      520.28     38.81 o 
   3   2   8      618.42      665.44     40.74 o 
   4   2   8      272.58      283.97     32.21 o 
   5   2   8     4767.13     4620.77     92.91 o 
   6   2   8       16.01       27.03     30.70 o 
   7   2   8     1496.20     1395.86     55.63 o 
   8   2   8     2842.49     2798.70     74.80 o 
   9   2   8      332.00      277.92     39.27 o 
  10   2   8      142.19      204.87     38.35 o 
  11   2   8      352.52      384.67     44.52 o 
  12   2   8      197.14      274.04     43.88 o 
  13   2   8      279.89      392.29     48.20 o 
  14   2   8      268.77      357.10     49.55 o 
 -14   3   8       54.92      -73.45     73.45 o 
 -13   3   8       43.11       -8.78     70.22 o 
 -12   3   8       53.10      -57.40     66.30 o 
 -11   3   8       58.82      -50.89     67.41 o 
 -10   3   8       64.82       17.27     65.35 o 
  -9   3   8       47.77      -58.28     59.95 o 
  -8   3   8      971.92     1012.42     82.36 o 
  -7   3   8      579.37      557.47     97.01 o 
  -6   3   8      209.41      253.98    158.31 o 
  -5   3   8      261.52      137.23     86.70 o 
  -4   3   8        5.92      -46.91     46.91 o 
  -3   3   8      204.25      193.63     30.67 o 
  -2   3   8        7.52      -17.07     27.35 o 
  -1   3   8      122.68       83.18     24.94 o 
   0   3   8      165.11      160.28     26.11 o 
   1   3   8     1221.25     1143.08     41.93 o 
   2   3   8     1417.38     1310.09     52.90 o 
   3   3   8      806.59      757.45     45.60 o 
   4   3   8      503.54      542.99     36.99 o 
   5   3   8      150.15      154.64     31.63 o 
   6   3   8      101.19      152.83     32.91 o 
   7   3   8     4604.60     4220.57     81.38 o 
   8   3   8       98.70      125.92     34.70 o 
   9   3   8      333.93      382.83     52.22 o 
  10   3   8      368.27      442.90     44.26 o 
  11   3   8       52.75       16.55     37.08 o 
  12   3   8      209.75      220.64     42.88 o 
  13   3   8      288.41      353.65     47.27 o 
  14   3   8       51.27       73.11     43.79 o 
 -14   4   8       47.86       58.25     70.61 o 
 -13   4   8      163.13      194.53     74.48 o 
 -12   4   8      209.21      212.89    146.47 o 
 -11   4   8      455.03      504.59     82.69 o 
 -10   4   8      143.33      127.12     73.52 o 
  -9   4   8      285.45      331.02    162.12 o 
  -8   4   8      615.28      682.60     76.39 o 
  -7   4   8      227.22      245.00     65.35 o 
  -6   4   8      111.70       67.54    127.75 o 
  -5   4   8        3.85      -50.34     50.34 o 
  -4   4   8     1046.27     1141.41     73.26 o 
  -3   4   8      743.51      805.90     46.64 o 
  -2   4   8     1346.66     1258.29     44.31 o 
  -1   4   8      257.74      251.55     28.79 o 
   0   4   8      405.82      457.99     32.64 o 
   1   4   8      672.75      674.89     35.91 o 
   2   4   8      184.18      152.40     32.74 o 
   3   4   8      708.36      744.06     45.28 o 
   4   4   8     3405.88     3334.76     78.31 o 
   5   4   8       54.40       32.67     29.60 o 
   6   4   8      899.87      903.69     46.74 o 
   7   4   8      113.69      112.47     33.76 o 
   8   4   8      576.80      570.32     44.45 o 
   9   4   8      620.22      648.52     49.83 o 
  10   4   8     1114.92     1130.48     56.36 o 
  11   4   8      789.52      783.93     54.19 o 
  12   4   8     1068.61      981.00     75.09 o 
  13   4   8     1128.91     1191.62     66.55 o 
  14   4   8      676.65      688.05     57.58 o 
 -14   5   8       40.85       86.71     72.30 o 
 -13   5   8        7.38       20.68     66.14 o 
 -12   5   8        7.34       -7.10     64.54 o 
 -11   5   8       60.08       -8.51     66.20 o 
 -10   5   8      289.61      147.05     71.04 o 
  -9   5   8       39.98        8.80     63.26 o 
  -8   5   8      512.51      404.93     70.33 o 
  -7   5   8      215.08      260.12     65.58 o 
  -6   5   8      139.17       98.02     60.07 o 
  -5   5   8      271.05      217.13     75.05 o 
  -4   5   8       47.24      -34.72     34.72 o 
  -3   5   8       56.64       15.12     26.16 o 
  -2   5   8       19.76      -23.98     23.98 o 
  -1   5   8       10.04      -22.44     22.44 o 
   0   5   8       18.95       26.89     24.09 o 
   1   5   8      227.92      214.74     28.93 o 
   2   5   8        1.07      -23.75     23.75 o 
   3   5   8        9.61      -10.87     29.94 o 
   4   5   8        6.19       14.02     33.24 o 
   5   5   8      494.44      417.30     41.82 o 
   6   5   8      110.64       72.60     32.45 o 
   7   5   8     1154.71     1141.92     53.01 o 
   8   5   8        0.00       -9.78     31.74 o 
   9   5   8       14.31       35.51     52.09 o 
  10   5   8       68.90       74.99     36.90 o 
  11   5   8      192.92      200.01     41.64 o 
  12   5   8      402.32      492.82     50.42 o 
  13   5   8       87.50       96.39     56.39 o 
  14   5   8        0.00       81.52     55.24 o 
 -13   6   8      631.22      831.94     89.25 o 
 -12   6   8      406.54      458.88     78.25 o 
 -11   6   8      586.08      817.90     84.39 o 
 -10   6   8      162.15      291.62     72.55 o 
  -9   6   8      834.71      913.01     83.18 o 
  -8   6   8      548.64      727.89     76.41 o 
  -7   6   8      110.37      137.31     62.78 o 
  -6   6   8     1179.70     1378.28     85.20 o 
  -5   6   8      142.84      158.40     59.67 o 
  -4   6   8      453.99      470.32     54.88 o 
  -3   6   8      490.72      587.57     37.35 o 
  -2   6   8      910.66      868.64     41.23 o 
  -1   6   8     2266.74     2205.94     57.11 o 
   0   6   8     2918.09     2938.21     64.39 o 
   1   6   8      838.88      820.10     43.64 o 
   2   6   8      804.40      811.24     40.46 o 
   3   6   8       82.22       29.39     26.13 o 
   4   6   8     1620.64     1615.32     82.14 o 
   5   6   8      124.06      107.38     36.21 o 
   6   6   8     2080.33     1963.07     60.48 o 
   7   6   8      944.02      911.62     50.61 o 
   8   6   8      219.31      146.97     37.06 o 
   9   6   8        4.06       12.29     36.27 o 
  10   6   8      167.11      190.13     40.61 o 
  11   6   8      431.72      488.99     48.44 o 
  12   6   8      365.00      372.95     48.07 o 
  13   6   8       93.84       82.20     41.34 o 
 -13   7   8        2.88       87.27     99.49 o 
 -12   7   8       83.65       74.87     66.42 o 
 -11   7   8       28.04       20.78     64.37 o 
 -10   7   8       56.81       90.51     65.74 o 
  -9   7   8        0.58       50.58     61.17 o 
  -8   7   8       16.03       29.28     58.74 o 
  -7   7   8        8.79        5.47     60.34 o 
  -6   7   8      211.95      166.81     80.78 o 
  -5   7   8       65.38       24.74     53.46 o 
  -4   7   8       26.14      -30.67     48.46 o 
  -3   7   8      180.54      170.28     29.91 o 
  -2   7   8       10.67      -10.65     24.51 o 
  -1   7   8      100.32       61.94     27.40 o 
   0   7   8      136.04       86.26     27.90 o 
   1   7   8       44.87       -8.12     25.79 o 
   2   7   8        4.71       -8.43     24.82 o 
   3   7   8       96.62       92.70     28.29 o 
   4   7   8      197.06      138.49     35.84 o 
   5   7   8      303.88      317.40     51.50 o 
   6   7   8      148.04      165.12     58.93 o 
   7   7   8      117.07       90.26     35.03 o 
   8   7   8      323.36      329.01     41.93 o 
   9   7   8      226.29      223.99     40.72 o 
  10   7   8       18.13       31.42     37.51 o 
  11   7   8        5.41       -1.31     39.71 o 
  12   7   8       32.68       70.91     40.61 o 
  13   7   8      135.25      186.33     46.11 o 
 -13   8   8      220.76      351.86    125.08 o 
 -12   8   8      216.78      251.23     69.95 o 
 -11   8   8      278.01      389.59     72.85 o 
 -10   8   8      183.22      220.55     64.60 o 
  -9   8   8     1622.08     1742.19     94.02 o 
  -8   8   8      242.70      325.84     80.01 o 
  -7   8   8       42.85      133.89     58.66 o 
  -6   8   8      828.34      889.98     94.91 o 
  -5   8   8      146.01      137.92     38.63 o 
  -4   8   8      380.61      379.74     41.70 o 
  -3   8   8      295.86      251.08     38.15 o 
  -2   8   8      855.46      970.55     43.88 o 
  -1   8   8      446.62      445.17     35.51 o 
   0   8   8      542.71      500.28     57.53 o 
   1   8   8      306.11      295.92     38.79 o 
   2   8   8      310.73      296.09     32.93 o 
   3   8   8      800.31      786.43     52.87 o 
   4   8   8      100.23      150.13     30.96 o 
   5   8   8       14.32        8.25     32.84 o 
   6   8   8     1043.68     1128.61     58.26 o 
   7   8   8      126.50      138.16     39.92 o 
   8   8   8       41.06       33.39     35.23 o 
   9   8   8     1183.20     1254.61     60.30 o 
  10   8   8      705.26      723.62     52.26 o 
  11   8   8      671.09      723.86     55.22 o 
  12   8   8      301.60      372.08     51.24 o 
  13   8   8      171.71      178.09     74.20 o 
 -12   9   8       31.87      129.83     63.43 o 
 -11   9   8        2.65      103.47     63.02 o 
 -10   9   8      197.64      194.69    215.98 o 
  -9   9   8      119.39      182.61    114.77 o 
  -8   9   8     1011.42     1157.99     97.58 o 
  -7   9   8        5.44      -66.84     79.06 o 
  -6   9   8       20.55       25.07     49.30 o 
  -5   9   8      284.55      219.80     40.65 o 
  -4   9   8      924.63      892.46     91.12 o 
  -3   9   8      919.42      902.72     43.22 o 
  -2   9   8       22.56       10.38     26.85 o 
  -1   9   8       53.63        4.00     27.47 o 
   0   9   8       99.30       48.99     27.72 o 
   1   9   8        1.65        6.70     26.27 o 
   2   9   8       31.12       40.60     27.21 o 
   3   9   8      158.89      197.81     31.17 o 
   4   9   8      375.25      387.13     36.15 o 
   5   9   8      856.71      834.17     43.52 o 
   6   9   8       17.40       19.74     34.26 o 
   7   9   8      363.21      417.55     46.34 o 
   8   9   8      586.66      470.21     49.94 o 
   9   9   8       54.76      103.12     39.00 o 
  10   9   8       34.11       68.99     39.94 o 
  11   9   8        6.55       17.44     40.87 o 
  12   9   8        0.25      -28.15     44.60 o 
 -12  10   8      139.91      331.12    111.14 o 
 -11  10   8       42.08      186.76    101.59 o 
 -10  10   8      325.32      392.61    105.41 o 
  -9  10   8      433.10      524.76    106.56 o 
  -8  10   8      157.30      215.40     95.10 o 
  -7  10   8       41.86       31.85     52.85 o 
  -6  10   8       97.94      105.06     38.51 o 
  -5  10   8      900.72     1016.39     66.19 o 
  -4  10   8       47.29       90.37     30.25 o 
  -3  10   8      787.92      857.05     43.68 o 
  -2  10   8      460.15      443.20     37.05 o 
  -1  10   8      252.63      219.37     32.54 o 
   0  10   8       14.72       10.78     26.84 o 
   1  10   8      238.84      231.19     32.22 o 
   2  10   8     1250.67     1121.90     48.38 o 
   3  10   8     2834.79     2792.20     66.18 o 
   4  10   8      116.93      129.04     54.90 o 
   5  10   8       11.48       53.02     30.35 o 
   6  10   8      621.64      606.88     50.41 o 
   7  10   8     2867.06     2710.70    112.57 o 
   8  10   8      549.59      578.33     51.22 o 
   9  10   8     1913.01     1904.30     75.08 o 
  10  10   8      476.10      524.13     50.79 o 
  11  10   8       99.66      141.11     43.66 o 
  12  10   8      188.35      244.26     47.16 o 
 -11  11   8       62.01      -30.55     84.02 o 
 -10  11   8        9.32       11.08     85.55 o 
  -9  11   8       14.89      106.56     89.75 o 
  -8  11   8      166.13      228.39     94.33 o 
  -7  11   8        6.55      -48.30     48.30 o 
  -6  11   8       35.95      -16.70     51.65 o 
  -5  11   8        2.85       28.99     49.58 o 
  -4  11   8      384.82      330.56     44.93 o 
  -3  11   8       16.08       88.25     36.85 o 
  -2  11   8        4.08      -31.13     33.76 o 
  -1  11   8       19.54       -9.34     27.37 o 
   0  11   8      129.44       82.11     44.05 o 
   1  11   8        7.29       -0.50     28.05 o 
   2  11   8      190.79      186.98     32.65 o 
   3  11   8      103.07       67.36     49.87 o 
   4  11   8      667.35      647.98     41.83 o 
   5  11   8       70.78       28.24     30.29 o 
   6  11   8       23.18       43.49     31.20 o 
   7  11   8       17.95       45.58     36.97 o 
   8  11   8      338.00      278.58     81.15 o 
   9  11   8       83.52      110.98    189.62 o 
  10  11   8       98.74      103.53     69.51 o 
  11  11   8       47.43      140.86     54.29 o 
 -10  12   8      876.88     1166.38    133.29 o 
  -9  12   8      328.24      540.80    104.26 o 
  -8  12   8       48.77       90.51     88.22 o 
  -7  12   8       81.88       65.43    101.21 o 
  -6  12   8      394.88      404.10     71.80 o 
  -5  12   8     1409.94     1429.93     86.71 o 
  -4  12   8      305.50      332.33     66.90 o 
  -3  12   8      874.25      966.47    125.17 o 
  -2  12   8      601.14      590.49     49.68 o 
  -1  12   8     1379.64     1381.35     66.54 o 
   0  12   8      343.54      328.36     66.23 o 
   1  12   8       77.50       76.22     36.92 o 
   2  12   8        3.99       -0.13     45.06 o 
   3  12   8      107.86      145.62     50.22 o 
   4  12   8     2581.99     2540.75     98.59 o 
   5  12   8        3.71      -11.64     44.81 o 
   6  12   8       19.90       15.43     44.66 o 
   7  12   8     1348.20     1349.70    129.85 o 
   8  12   8     1074.86     1267.97    130.62 o 
   9  12   8      579.23      843.28    119.16 o 
  10  12   8     1027.10     1274.85    137.87 o 
  -9  13   8       53.57      164.61     90.51 o 
  -8  13   8       71.19      148.59     46.02 o 
  -7  13   8        7.49       41.33     93.00 o 
  -6  13   8       64.29       46.92     78.48 o 
  -5  13   8      507.41      571.26     68.83 o 
  -4  13   8      187.62      181.79     59.36 o 
  -3  13   8       51.52       49.02     53.31 o 
  -2  13   8       23.65      -42.23     47.87 o 
  -1  13   8       28.00       75.71     87.08 o 
   0  13   8      184.52      227.96     55.46 o 
   1  13   8        4.57      -12.76     46.60 o 
   2  13   8       37.73       23.21     49.01 o 
   3  13   8       36.70       66.09     49.56 o 
   4  13   8      170.19      197.38     56.75 o 
   5  13   8       72.84       87.88     52.32 o 
   6  13   8      110.71      158.15     55.78 o 
   7  13   8      118.84      103.94     50.50 o 
   8  13   8       55.28      180.65     85.55 o 
   9  13   8      125.75      269.25     99.30 o 
  -8  14   8      239.57      276.53     87.46 o 
  -7  14   8      213.58      334.05    178.17 o 
  -6  14   8      278.72      423.98     68.28 o 
  -5  14   8     1235.36     1326.07     91.63 o 
  -4  14   8      880.85     1023.32     92.23 o 
  -3  14   8      166.58      142.53    101.97 o 
  -2  14   8      573.77      649.00    129.28 o 
  -1  14   8      147.09      149.82     57.67 o 
   0  14   8      339.87      348.25     67.98 o 
   1  14   8     1151.76     1191.32     80.47 o 
   2  14   8      761.75      882.17     93.57 o 
   3  14   8      196.79      251.46     58.19 o 
   4  14   8       57.86       93.42     53.67 o 
   5  14   8      422.17      508.86     91.85 o 
   6  14   8      139.00      212.53     57.52 o 
   7  14   8      331.62      336.25     64.41 o 
   8  14   8      277.88      360.15    102.35 o 
  -7  15   8       56.72       99.59    113.81 o 
  -6  15   8      338.06      193.02     96.24 o 
  -5  15   8       97.90      100.37     93.38 o 
  -4  15   8      385.32      377.74     66.57 o 
  -3  15   8      237.01      211.63     60.53 o 
  -2  15   8      510.11      604.58    136.92 o 
  -1  15   8      102.21      137.43     88.80 o 
   0  15   8       53.59       53.80     53.94 o 
   1  15   8       62.03       78.94     54.55 o 
   2  15   8        7.97       13.41     54.25 o 
   3  15   8      155.76      237.93     61.30 o 
   4  15   8      383.86      458.36     83.45 o 
   5  15   8      381.33      264.47     61.96 o 
   6  15   8       95.46      111.90     79.82 o 
   7  15   8        9.48       58.83     56.98 o 
  -6  16   8       71.22       36.57    118.01 o 
  -5  16   8       48.64      140.72     72.37 o 
  -4  16   8     1232.73     1281.50     88.84 o 
  -3  16   8      872.39     1139.45    147.23 o 
  -2  16   8      116.23       27.25     53.73 o 
  -1  16   8        6.03       34.55     56.02 o 
   0  16   8        4.05        1.05     69.89 o 
   1  16   8       27.68       53.31     54.72 o 
   2  16   8      986.62     1061.68     83.96 o 
   3  16   8       97.23      107.13     58.05 o 
   4  16   8      635.64      661.17    104.26 o 
   5  16   8      174.76      113.54     61.71 o 
   6  16   8       76.40      117.52     57.75 o 
  -3  17   8        1.26       59.31    110.76 o 
  -2  17   8        0.11       28.22     55.51 o 
  -1  17   8        0.74       30.75     56.10 o 
   0  17   8        0.12      -11.58     53.00 o 
   1  17   8      154.03      169.25     62.34 o 
   2  17   8      422.07      482.81     73.15 o 
   3  17   8       39.30      138.40     60.67 o 
 -13   1   9      306.51      258.89     85.96 o 
 -12   1   9       95.38        8.19     82.30 o 
 -11   1   9        1.80      -42.52     68.04 o 
 -10   1   9       66.82      -47.64     68.41 o 
  -9   1   9      224.60      291.26     74.26 o 
  -8   1   9     1673.00     1737.13     98.84 o 
  -7   1   9      261.83      420.80     69.80 o 
  -6   1   9      542.31      593.90     72.59 o 
  -5   1   9      395.89      507.51     67.08 o 
  -4   1   9      451.56      433.91     39.18 o 
  -3   1   9      965.14     1035.72     53.71 o 
  -2   1   9     1868.17     1898.67    198.03 o 
  -1   1   9     1883.95     1747.11     79.82 o 
   0   1   9      490.67      405.65     49.15 o 
   1   1   9       57.84       40.07     39.48 o 
   2   1   9      424.42      438.03     51.94 o 
   3   1   9      164.26      129.76     43.78 o 
   4   1   9     1663.44     1660.80     70.80 o 
   5   1   9       54.50       35.17     41.07 o 
   6   1   9      823.21      922.17     47.36 o 
   7   1   9      602.15      611.14     44.47 o 
   8   1   9      257.19      292.81     41.79 o 
   9   1   9       28.55       44.54     35.10 o 
  10   1   9      487.82      600.44     73.48 o 
  11   1   9      641.01      670.69     51.97 o 
  12   1   9      444.17      442.99     52.58 o 
  13   1   9      192.11      243.50     45.41 o 
 -13   2   9       15.33      -73.78     73.78 o 
 -12   2   9       57.15       77.63    112.86 o 
 -11   2   9       45.44       87.61     71.27 o 
 -10   2   9       80.47       61.57     68.98 o 
  -9   2   9      179.82       71.85    118.78 o 
  -8   2   9      307.43      222.19     70.77 o 
  -7   2   9      182.37       69.73     71.99 o 
  -6   2   9       55.81       72.63     58.30 o 
  -5   2   9       37.66      -35.39     54.63 o 
  -4   2   9      436.54      523.14     60.56 o 
  -3   2   9       49.81       -4.65     32.86 o 
  -2   2   9       92.06       47.42     32.47 o 
  -1   2   9       40.81       19.37     35.51 o 
   0   2   9       78.97       91.23     41.06 o 
   1   2   9       21.39      -11.40     37.05 o 
   2   2   9      121.50       60.38     41.10 o 
   3   2   9      319.94      274.91     38.80 o 
   4   2   9        5.94       24.91     33.19 o 
   5   2   9       44.85       57.37     34.55 o 
   6   2   9      863.38      896.60     47.55 o 
   7   2   9       84.90      165.87     35.73 o 
   8   2   9       85.90       72.85     33.54 o 
   9   2   9        4.59       22.10     36.05 o 
  10   2   9      202.37      238.03     46.77 o 
  11   2   9       20.10       79.01     40.92 o 
  12   2   9       36.81       20.53     38.54 o 
  13   2   9        1.26       83.45     40.98 o 
 -12   3   9      173.63      132.91     76.01 o 
 -11   3   9      107.21      111.91     74.25 o 
 -10   3   9       64.70       -0.33     68.86 o 
  -9   3   9       25.67      -24.43     89.56 o 
  -8   3   9       50.50      -36.28     64.27 o 
  -7   3   9       57.86       65.41     81.35 o 
  -6   3   9       32.04        1.42     57.01 o 
  -5   3   9      203.06      286.79     64.93 o 
  -4   3   9      301.92      365.49     42.81 o 
  -3   3   9      355.81      275.93     40.12 o 
  -2   3   9      407.45      458.28     41.89 o 
  -1   3   9      605.14      628.44     53.20 o 
   0   3   9      948.88      870.13     92.04 o 
   1   3   9      234.65      222.68     44.35 o 
   2   3   9      735.22      732.46     46.95 o 
   3   3   9     1377.10     1408.89     59.83 o 
   4   3   9      788.77      818.82     50.92 o 
   5   3   9      408.76      389.28     43.41 o 
   6   3   9       77.05       84.72     40.70 o 
   7   3   9     1494.04     1541.92     58.84 o 
   8   3   9      739.20      734.26     47.92 o 
   9   3   9     1293.21     1318.89     59.87 o 
  10   3   9      485.29      552.17     72.10 o 
  11   3   9      154.31      206.80     43.51 o 
  12   3   9       28.58       72.05     41.88 o 
  13   3   9       16.80      225.30     72.37 o 
 -12   4   9       51.03      -15.39     70.75 o 
 -11   4   9      148.18      178.60     74.81 o 
 -10   4   9       72.80       14.61     66.57 o 
  -9   4   9       38.49       58.23     67.16 o 
  -8   4   9      215.98      223.08     94.72 o 
  -7   4   9        2.42     -102.24    106.75 o 
  -6   4   9       38.48      -62.44     62.44 o 
  -5   4   9      115.14      123.36     82.49 o 
  -4   4   9      146.17      112.28     37.66 o 
  -3   4   9        6.26      -32.86     32.86 o 
  -2   4   9        6.74      -29.87     29.87 o 
  -1   4   9       44.36       22.75     30.89 o 
   0   4   9       93.58       52.45     55.57 o 
   1   4   9      132.56      149.80     34.15 o 
   2   4   9       21.25      -30.99     30.99 o 
   3   4   9      169.86      199.37     38.29 o 
   4   4   9       80.99       70.28     35.66 o 
   5   4   9      105.38       50.69     35.94 o 
   6   4   9     1255.66     1221.07     67.17 o 
   7   4   9      398.37      451.75     49.20 o 
   8   4   9      156.30      157.55     37.21 o 
   9   4   9        1.63       59.12     36.72 o 
  10   4   9      274.95      286.66     43.41 o 
  11   4   9      217.56      244.19     44.39 o 
  12   4   9       12.45       85.29     75.03 o 
 -12   5   9      234.18      220.44    100.83 o 
 -11   5   9       97.03       92.31     73.15 o 
 -10   5   9       95.86       63.25    116.29 o 
  -9   5   9      297.94      367.57     92.62 o 
  -8   5   9       42.14      -63.44     63.44 o 
  -7   5   9      433.27      486.89     72.82 o 
  -6   5   9      114.59      212.35     96.63 o 
  -5   5   9      318.30      309.96     55.00 o 
  -4   5   9      248.04      229.80     43.18 o 
  -3   5   9      438.37      411.93     43.78 o 
  -2   5   9      895.03      889.36     50.84 o 
  -1   5   9     1001.89      902.70     50.51 o 
   0   5   9      532.55      530.01     53.86 o 
   1   5   9     1125.93     1129.02     55.25 o 
   2   5   9       10.83      -32.26     32.26 o 
   3   5   9     1266.68     1247.49     70.43 o 
   4   5   9      506.92      538.72     49.37 o 
   5   5   9     1943.97     1748.20     68.33 o 
   6   5   9      296.78      348.61     45.96 o 
   7   5   9       63.40       50.96     41.64 o 
   8   5   9       72.61       99.34     41.72 o 
   9   5   9       78.91      111.39     39.27 o 
  10   5   9      144.10      188.08     41.19 o 
  11   5   9       98.25      109.87     40.78 o 
  12   5   9       52.95       73.77     76.35 o 
 -12   6   9       19.42      -23.69     70.08 o 
 -11   6   9       49.34       18.87     69.33 o 
 -10   6   9       13.60      -97.13     98.92 o 
  -9   6   9       24.97      -68.61     70.66 o 
  -8   6   9       36.73      -52.83     62.91 o 
  -7   6   9       27.42      -69.51     87.46 o 
  -6   6   9       30.47      -68.75     81.35 o 
  -5   6   9        0.90      -42.33     42.33 o 
  -4   6   9       12.30       -0.86     34.26 o 
  -3   6   9        9.18      -32.15     32.55 o 
  -2   6   9       12.16        4.10     33.58 o 
  -1   6   9       23.77       26.53     33.83 o 
   0   6   9        3.12      -19.40     26.43 o 
   1   6   9      337.99      339.41     39.59 o 
   2   6   9       97.30      119.06     46.07 o 
   3   6   9      140.64      108.39     36.22 o 
   4   6   9      656.56      700.80     50.51 o 
   5   6   9      711.38      755.07     52.72 o 
   6   6   9        1.73      -14.10     36.76 o 
   7   6   9        7.29        1.62     36.74 o 
   8   6   9       46.43       75.52     40.43 o 
   9   6   9        5.42       36.57     55.97 o 
  10   6   9       42.59      131.89     40.25 o 
  11   6   9        0.43       -8.95     38.89 o 
  12   6   9       23.69       24.46     44.32 o 
 -11   7   9       21.22      -45.66     68.44 o 
 -10   7   9      219.05      171.26     97.01 o 
  -9   7   9      110.43       48.31     68.32 o 
  -8   7   9       52.51       72.42    155.06 o 
  -7   7   9      771.86      890.26    118.01 o 
  -6   7   9      318.82      522.47    105.41 o 
  -5   7   9      418.58      532.93     61.21 o 
  -4   7   9      626.86      619.82     49.19 o 
  -3   7   9      888.24      929.28     58.59 o 
  -2   7   9     1001.96      969.60     58.67 o 
  -1   7   9     1308.52     1331.09     91.95 o 
   0   7   9      829.42      836.19     43.08 o 
   1   7   9      528.89      484.03     53.90 o 
   2   7   9      358.79      389.62     42.82 o 
   3   7   9      715.50      684.89     78.56 o 
   4   7   9       60.83       63.23     50.09 o 
   5   7   9     3017.74     2978.48     81.97 o 
   6   7   9      508.60      572.51     51.62 o 
   7   7   9        3.23      -36.16     36.16 o 
   8   7   9       34.43       47.67     99.22 o 
   9   7   9       69.43      115.04     43.79 o 
  10   7   9      184.23      221.81     68.31 o 
  11   7   9      196.78      215.12     44.32 o 
 -11   8   9      184.41      134.70     74.93 o 
 -10   8   9       32.77       64.94     66.77 o 
  -9   8   9        1.29       21.57     63.40 o 
  -8   8   9        0.27       18.71     90.90 o 
  -7   8   9      136.28      184.85     96.63 o 
  -6   8   9      145.05      145.24     55.16 o 
  -5   8   9      118.31       -5.08     47.22 o 
  -4   8   9      102.62       60.51     37.59 o 
  -3   8   9       11.60       84.28     36.60 o 
  -2   8   9       32.62        4.40     36.55 o 
  -1   8   9       15.54       -6.36     32.58 o 
   0   8   9        4.09       10.72     29.36 o 
   1   8   9       32.56       34.71     29.21 o 
   2   8   9      125.81       63.81     35.67 o 
   3   8   9      361.45      316.95     42.42 o 
   4   8   9      615.30      595.95     48.85 o 
   5   8   9      414.84      376.36     45.62 o 
   6   8   9       25.43       -4.81     37.45 o 
   7   8   9       23.23       -6.43     37.68 o 
   8   8   9       51.19       64.36     44.24 o 
   9   8   9       17.29      114.67     42.65 o 
  10   8   9       30.41       31.17     42.83 o 
  11   8   9       59.95       81.47     46.08 o 
 -10   9   9      128.30      229.06     97.20 o 
  -9   9   9       11.69      -29.03     87.46 o 
  -8   9   9       46.24      -24.82     90.90 o 
  -7   9   9        3.64      -13.75     87.46 o 
  -6   9   9      107.32      248.99     55.38 o 
  -5   9   9       52.22      107.55     78.29 o 
  -4   9   9      237.59      311.95     43.35 o 
  -3   9   9      337.28      410.51     54.24 o 
  -2   9   9      418.84      417.29     38.79 o 
  -1   9   9      170.86      191.38     34.09 o 
   0   9   9      545.96      606.34     41.73 o 
   1   9   9     1081.62     1084.55     49.06 o 
   2   9   9     1011.15     1026.75     48.87 o 
   3   9   9      322.80      304.58     42.46 o 
   4   9   9      265.18      352.44     45.07 o 
   5   9   9      218.37      191.58     42.52 o 
   6   9   9      619.38      748.95     56.38 o 
   7   9   9      389.42      458.37     75.78 o 
   8   9   9     1464.37     1373.91    118.97 o 
   9   9   9     1141.15     1156.97     94.22 o 
  10   9   9      227.20      247.81     50.95 o 
 -10  10   9       31.08       29.79     93.19 o 
  -9  10   9       15.68      137.87     90.90 o 
  -8  10   9       21.54      240.99    100.06 o 
  -7  10   9        0.10        7.70     50.74 o 
  -6  10   9      175.74      274.84     80.78 o 
  -5  10   9       25.41      -11.62     59.38 o 
  -4  10   9      164.73      198.90     41.19 o 
  -3  10   9      166.79      133.78     33.71 o 
  -2  10   9       10.20        1.04     33.24 o 
  -1  10   9      196.31      254.78     42.67 o 
   0  10   9      229.37      236.77     34.86 o 
   1  10   9        0.73       11.65     29.55 o 
   2  10   9       42.76       34.74     33.24 o 
   3  10   9       55.25       59.16     36.14 o 
   4  10   9      201.10      194.39     40.20 o 
   5  10   9      240.38      294.42     44.02 o 
   6  10   9      213.41      158.27     44.18 o 
   7  10   9       87.74      120.52     56.30 o 
   8  10   9      135.84      153.57     55.89 o 
   9  10   9       34.60       93.17     57.17 o 
  10  10   9       13.57       72.27     47.87 o 
  -9  11   9      162.23      354.80    107.32 o 
  -8  11   9      331.44      568.30    108.47 o 
  -7  11   9      458.46      615.27    109.99 o 
  -6  11   9      723.50      828.00    114.58 o 
  -5  11   9      151.88      237.03     88.80 o 
  -4  11   9      502.20      539.73     95.35 o 
  -3  11   9      436.92      520.97     49.92 o 
  -2  11   9      234.84      278.89    103.18 o 
  -1  11   9      212.83      271.24     43.15 o 
   0  11   9      435.74      546.39     97.73 o 
   1  11   9      579.99      619.06     45.37 o 
   2  11   9     1204.36     1276.99     54.27 o 
   3  11   9       32.38        9.46     33.85 o 
   4  11   9        3.29      -42.36     69.41 o 
   5  11   9       77.35        3.21     37.95 o 
   6  11   9      120.69      144.79     42.08 o 
   7  11   9       68.48       84.27     54.70 o 
   8  11   9      813.75      926.62    118.59 o 
   9  11   9      218.78      301.76     65.59 o 
  -8  12   9       82.53      192.49     94.33 o 
  -7  12   9       49.82      208.15     87.84 o 
  -6  12   9      109.72      287.97     93.95 o 
  -5  12   9       24.20       -5.63     39.56 o 
  -4  12   9        1.45      -38.17     38.17 o 
  -3  12   9       51.44       80.94     49.50 o 
  -2  12   9        0.36       19.03     37.93 o 
  -1  12   9      460.15      390.38     53.55 o 
   0  12   9      167.77      164.81     40.40 o 
   1  12   9      157.21      166.70     55.47 o 
   2  12   9      881.13      918.81     74.87 o 
   3  12   9       51.81      104.27     54.93 o 
   4  12   9      268.43      271.93     83.64 o 
   5  12   9       33.65      124.12     78.68 o 
   6  12   9      411.11      590.45    106.17 o 
   7  12   9      116.85      172.63     82.49 o 
   8  12   9        0.20      165.37     91.66 o 
  -7  13   9       52.85      313.94     98.15 o 
  -6  13   9      304.76      514.83    106.94 o 
  -5  13   9      330.63      351.70     68.49 o 
  -4  13   9      238.79      402.47    144.56 o 
  -3  13   9      575.41      539.02     78.68 o 
  -2  13   9      600.56      776.59    109.99 o 
  -1  13   9      180.38      170.91     62.27 o 
   0  13   9      360.43      453.22     75.24 o 
   1  13   9      593.14      694.99     73.86 o 
   2  13   9      833.74     1017.28    180.84 o 
   3  13   9        8.31      -38.13     50.82 o 
   4  13   9      318.08      387.73     65.54 o 
   5  13   9      186.47      404.84     93.19 o 
   6  13   9      456.94      490.39    102.74 o 
   7  13   9      425.83      526.67    108.47 o 
  -6  14   9       15.63        6.31     76.77 o 
  -5  14   9       16.92       60.46     59.68 o 
  -4  14   9       16.52      -61.46    114.77 o 
  -3  14   9        2.08      -40.31     54.37 o 
  -2  14   9        2.02       -4.48     59.77 o 
  -1  14   9       33.37       23.91     54.08 o 
   0  14   9       22.36       65.92     84.60 o 
   1  14   9      133.13      193.58     60.53 o 
   2  14   9      225.34      229.39     64.54 o 
   3  14   9        0.90       25.02     63.59 o 
   4  14   9      141.94      172.63     58.33 o 
   5  14   9       19.85      105.79     85.17 o 
   6  14   9        0.33       79.06     84.40 o 
  -4  15   9      229.22      356.71     92.23 o 
  -3  15   9       48.84      160.41     62.34 o 
  -2  15   9       58.50      126.19     58.98 o 
  -1  15   9        5.19       40.31     53.45 o 
   0  15   9      144.22      103.03     59.58 o 
   1  15   9      789.37      829.14     79.50 o 
   2  15   9      885.94     1010.56    165.56 o 
   3  15   9     1497.25     1516.91     94.61 o 
   4  15   9     1190.70     1156.70     89.47 o 
 -11   0  10        1.55      -31.32    107.32 o 
 -10   0  10      100.89      -18.71    109.99 o 
  -9   0  10     2444.70     2707.05    169.95 o 
  -8   0  10     4542.54     4999.33    203.56 o 
  -7   0  10     3820.91     4414.23    192.11 o 
  -6   0  10      265.03      329.21     97.39 o 
  -5   0  10        2.30       21.39     60.34 o 
  -4   0  10       67.87      -36.66     56.14 o 
  -3   0  10      316.15      294.84     69.51 o 
  -2   0  10       28.12       19.10     58.43 o 
  -1   0  10        2.59      -24.44     54.61 o 
   0   0  10      958.67      789.43     87.46 o 
   1   0  10       26.35       61.11     60.34 o 
   2   0  10      826.75      762.31     89.37 o 
   3   0  10     1258.21     1308.84    103.88 o 
   4   0  10      800.06      690.51     84.79 o 
   5   0  10      877.78      811.20     93.95 o 
   6   0  10        5.35       -8.02     66.45 o 
   7   0  10       31.28      -58.43     67.60 o 
   8   0  10      120.40      153.26     56.36 o 
   9   0  10        3.27        4.47     56.91 o 
  10   0  10      325.34      448.42    123.74 o 
  11   0  10      648.46      657.06    129.85 o 
 -11   1  10       12.74      -56.31    134.05 o 
 -10   1  10       16.13     -101.40    101.40 o 
  -9   1  10       22.05      -68.23     73.14 o 
  -8   1  10        2.07      -66.81     66.81 o 
  -7   1  10        1.84      -40.39     64.90 o 
  -6   1  10      114.53       50.80     92.81 o 
  -5   1  10      173.65      102.63     46.58 o 
  -4   1  10      181.25      182.24     45.55 o 
  -3   1  10      290.11      282.35     48.74 o 
  -2   1  10      179.67      127.67     46.30 o 
  -1   1  10      108.38       62.55     43.06 o 
   0   1  10      107.84       97.33     77.72 o 
   1   1  10        2.09       16.16     41.65 o 
   2   1  10       43.53       67.94     45.06 o 
   3   1  10      179.12      174.60     49.84 o 
   4   1  10       99.79       82.28     44.29 o 
   5   1  10      144.54      129.03     49.88 o 
   6   1  10       64.12       97.58     51.33 o 
   7   1  10      157.44      251.85     44.02 o 
   8   1  10        4.42       41.27     67.97 o 
   9   1  10      172.80      267.56     53.47 o 
  10   1  10       27.11       65.16     39.21 o 
  11   1  10       29.28      113.03     62.40 o 
 -11   2  10       87.98      181.41     81.02 o 
 -10   2  10      217.01      297.96     80.75 o 
  -9   2  10      330.62      316.21     79.08 o 
  -8   2  10      380.83      532.36     82.23 o 
  -7   2  10       47.10      -90.13     96.24 o 
  -6   2  10        4.77       19.48     92.04 o 
  -5   2  10        2.98       36.46     38.56 o 
  -4   2  10       10.94       62.36     76.77 o 
  -3   2  10      158.14      230.43     48.01 o 
  -2   2  10      428.21      368.66     54.42 o 
  -1   2  10      308.89      222.89     63.21 o 
   0   2  10      308.77      356.17     53.19 o 
   1   2  10      998.19      877.85     65.29 o 
   2   2  10      562.60      627.87     61.30 o 
   3   2  10     1918.83     1831.66     82.90 o 
   4   2  10      762.97      766.04     65.34 o 
   5   2  10     1042.13     1175.09    109.80 o 
   6   2  10     1584.15     1620.92     71.85 o 
   7   2  10      610.54      687.68     54.77 o 
   8   2  10      354.68      358.92     49.90 o 
   9   2  10      424.67      438.98     53.18 o 
  10   2  10      342.12      465.48     77.07 o 
  11   2  10      157.55      275.72     51.82 o 
 -11   3  10        7.96      -89.94     89.94 o 
 -10   3  10       37.32       -9.90     70.59 o 
  -9   3  10       28.87      -72.37     72.37 o 
  -8   3  10        0.46      -87.46     87.46 o 
  -7   3  10        0.01      -55.76     97.01 o 
  -6   3  10        2.00        7.64     90.51 o 
  -5   3  10       26.57       39.42     39.41 o 
  -4   3  10        6.57       21.73     42.58 o 
  -3   3  10       23.74      -34.93     43.92 o 
  -2   3  10       73.25       22.07     43.88 o 
  -1   3  10      834.50      683.52     96.82 o 
   0   3  10      731.10      626.49     59.41 o 
   1   3  10      104.56       90.75     45.35 o 
   2   3  10        6.55        2.01     45.45 o 
   3   3  10       75.02       53.08     75.24 o 
   4   3  10      184.79      168.41     64.16 o 
   5   3  10      747.37      601.20     56.00 o 
   6   3  10      260.48      289.16     67.53 o 
   7   3  10      186.44      179.23     59.75 o 
   8   3  10        9.28       23.37     41.27 o 
   9   3  10       79.32       75.39     56.21 o 
  10   3  10      130.57      128.11     52.07 o 
  11   3  10      303.46      465.99     48.93 o 
 -10   4  10      334.27      217.76     76.36 o 
  -9   4  10       63.17       -9.17     68.40 o 
  -8   4  10        1.87      -95.86     95.86 o 
  -7   4  10        1.78      -35.52     95.48 o 
  -6   4  10      153.37      150.85     87.84 o 
  -5   4  10      347.02      504.88     51.71 o 
  -4   4  10      394.96      437.65     47.53 o 
  -3   4  10      252.94      300.51     49.90 o 
  -2   4  10      278.53      280.68     50.48 o 
  -1   4  10      205.56      193.43     46.64 o 
   0   4  10      209.79      161.83     47.39 o 
   1   4  10      468.57      447.33     56.89 o 
   2   4  10      943.18      816.67     65.25 o 
   3   4  10       58.34       95.29     45.64 o 
   4   4  10      691.45      710.78     63.82 o 
   5   4  10      369.15      444.94     68.50 o 
   6   4  10      337.22      374.60     63.03 o 
   7   4  10      576.02      608.42     54.88 o 
   8   4  10      959.68      966.44     64.33 o 
   9   4  10      606.00      726.01     94.44 o 
  10   4  10      422.81      467.11    126.84 o 
 -10   5  10        4.98      -91.47     91.47 o 
  -9   5  10       30.05       46.21    105.41 o 
  -8   5  10        9.35      100.44     95.48 o 
  -7   5  10       17.11       10.31     90.51 o 
  -6   5  10       12.35       73.39     55.17 o 
  -5   5  10        0.61      -24.59     48.73 o 
  -4   5  10       14.72      -36.01     36.01 o 
  -3   5  10       36.46       33.95     37.38 o 
  -2   5  10       34.32       -1.32     43.92 o 
  -1   5  10       94.75       49.27     43.21 o 
   0   5  10      278.78      192.90     49.28 o 
   1   5  10       67.54       40.53     44.27 o 
   2   5  10       30.20       48.40     44.36 o 
   3   5  10        1.64       -9.71     41.16 o 
   4   5  10       55.92       82.47     38.19 o 
   5   5  10       20.96      -21.67     37.25 o 
   6   5  10       10.61       15.09     41.87 o 
   7   5  10       39.98      104.32     41.02 o 
   8   5  10        7.81       29.20     44.35 o 
   9   5  10       49.86      131.76     90.02 o 
  10   5  10      203.09      233.89     50.56 o 
 -10   6  10       40.68       66.84    108.08 o 
  -9   6  10       16.49       35.52     96.24 o 
  -8   6  10       41.88       -6.11     94.33 o 
  -7   6  10       68.29      137.49    101.21 o 
  -6   6  10      134.18      129.54     56.27 o 
  -5   6  10      255.12      297.61     47.03 o 
  -4   6  10      158.23      184.75     42.35 o 
  -3   6  10      796.82      863.22     54.88 o 
  -2   6  10      720.59      614.36     59.41 o 
  -1   6  10      427.17      384.21     62.06 o 
   0   6  10      734.26      785.52     82.49 o 
   1   6  10        2.66      -45.64     45.64 o 
   2   6  10      903.21      883.48    116.29 o 
   3   6  10      409.39      411.86     45.89 o 
   4   6  10      402.47      389.38     47.22 o 
   5   6  10        3.64      -19.20     39.94 o 
   6   6  10        8.15       45.17     48.23 o 
   7   6  10        3.81       -7.42     40.77 o 
   8   6  10      110.89      184.10     72.82 o 
   9   6  10      437.93      408.73     52.85 o 
  10   6  10      390.52      509.03     59.88 o 
  -9   7  10        1.51      -77.15     91.28 o 
  -8   7  10       15.46      103.12    102.74 o 
  -7   7  10        0.20      -50.84     50.84 o 
  -6   7  10        0.30      -26.66     55.57 o 
  -5   7  10       61.35       95.94     42.41 o 
  -4   7  10        0.27       15.34     38.94 o 
  -3   7  10       34.05       33.26     37.30 o 
  -2   7  10       37.29       46.14     38.45 o 
  -1   7  10        0.25       12.74     43.01 o 
   0   7  10       45.18       80.01     50.41 o 
   1   7  10      110.66      113.22     45.65 o 
   2   7  10       99.17      115.09     37.99 o 
   3   7  10      136.94       70.20     36.51 o 
   4   7  10       70.14       80.76     39.21 o 
   5   7  10       83.86       93.57     43.75 o 
   6   7  10      131.65       64.65     41.62 o 
   7   7  10       11.18      -11.72     42.01 o 
   8   7  10       12.32        8.07     63.99 o 
   9   7  10        0.46       50.50     60.96 o 
  -9   8  10       28.88      150.09    105.03 o 
  -8   8  10       29.49      103.88     94.72 o 
  -7   8  10       41.56       85.60     76.77 o 
  -6   8  10      194.03      280.80     84.40 o 
  -5   8  10       69.36       46.08     41.29 o 
  -4   8  10      195.12      267.14     44.84 o 
  -3   8  10      184.78      264.34     43.59 o 
  -2   8  10       21.18       80.46     42.70 o 
  -1   8  10      120.53      111.47     47.10 o 
   0   8  10      405.56      315.35     65.69 o 
   1   8  10      263.24      260.32     43.17 o 
   2   8  10       85.18       87.51     37.23 o 
   3   8  10      335.13      329.34     64.39 o 
   4   8  10      239.48      272.70     46.42 o 
   5   8  10      200.90      134.65     44.38 o 
   6   8  10      270.42      358.29     58.68 o 
   7   8  10      708.02      718.67     58.67 o 
   8   8  10      868.99      782.31     62.72 o 
   9   8  10      710.18      672.60     61.09 o 
  -8   9  10        1.61        5.73     59.05 o 
  -7   9  10       80.09      179.24    169.00 o 
  -6   9  10      426.04      403.85    105.64 o 
  -5   9  10      601.05      550.38     63.55 o 
  -4   9  10       83.65       78.36     41.06 o 
  -3   9  10       13.88      -23.98     37.07 o 
  -2   9  10      254.29      183.06     44.32 o 
  -1   9  10       38.74       51.16     43.75 o 
   0   9  10      101.33       59.48     45.64 o 
   1   9  10        6.21       23.47     36.38 o 
   2   9  10      109.59      124.19     39.51 o 
   3   9  10      771.75      735.06     75.92 o 
   4   9  10       12.17       13.01     58.24 o 
   5   9  10        4.52       29.73     42.00 o 
   6   9  10      148.98      129.87     44.47 o 
   7   9  10        3.86       11.41     43.04 o 
   8   9  10      301.70      315.70     76.03 o 
  -7  10  10       83.45      457.54    109.23 o 
  -6  10  10       51.04      117.12     73.14 o 
  -5  10  10       69.56      163.02     54.36 o 
  -4  10  10      253.66      281.86     47.21 o 
  -3  10  10      178.98      167.70     44.52 o 
  -2  10  10        6.15       30.92     66.44 o 
  -1  10  10       92.37       47.93     40.55 o 
   0  10  10      799.77      814.17     71.39 o 
   1  10  10      763.22      723.76     54.57 o 
   2  10  10      125.40       73.18     39.66 o 
   3  10  10      171.04      245.11     44.70 o 
   4  10  10      263.22      243.98     51.66 o 
   5  10  10     1276.04     1263.09    131.68 o 
   6  10  10      768.99      785.42     61.24 o 
   7  10  10     1220.39     1347.23     79.35 o 
  -6  11  10       96.06      102.91    173.01 o 
  -5  11  10        0.20        1.44     54.52 o 
  -4  11  10       12.70       82.14     52.74 o 
  -3  11  10        0.26       -4.10    147.04 o 
  -2  11  10       67.56       72.39     74.86 o 
  -1  11  10      143.02      121.72     69.02 o 
   0  11  10       40.35       47.82     39.30 o 
   1  11  10        2.29      -68.17     68.17 o 
   2  11  10       79.04       -9.46     48.07 o 
   3  11  10        2.72       15.36     39.56 o 
   4  11  10       15.88       -5.56     43.34 o 
   5  11  10      113.16       77.35     44.78 o 
   6  11  10      220.19      214.14     51.25 o 
  -5  12  10      125.13      142.62     60.92 o 
  -4  12  10      331.16      613.65    190.01 o 
  -3  12  10      674.62      972.62    342.77 o 
  -2  12  10      605.74      750.89    116.87 o 
  -1  12  10      542.18      626.74     56.79 o 
   0  12  10      118.35      226.27    100.83 o 
   1  12  10        6.89       23.07     59.39 o 
   2  12  10      313.42      177.59     88.61 o 
   3  12  10        4.64       80.97     84.02 o 
   4  12  10       34.80      130.62     82.88 o 
   5  12  10      317.54      508.34    103.50 o 
  -3  13  10        9.17      176.07     90.13 o 
  -2  13  10       12.68       79.76     59.92 o 
  -1  13  10       61.03      118.51     60.97 o 
   0  13  10        0.56       37.51     58.86 o 
   1  13  10       20.89      117.64     83.64 o 
   2  13  10       43.47       47.74     83.26 o 
   3  13  10       93.00       30.17     82.49 o 
  -7   1  11      397.23      603.05     89.75 o 
  -6   1  11      324.86      345.20     84.79 o 
  -5   1  11      407.92      416.60     58.44 o 
  -4   1  11      477.26      542.48     58.98 o 
  -3   1  11      961.55     1073.52    128.71 o 
  -2   1  11      423.97      318.78     51.98 o 
  -1   1  11       16.75       32.26     43.09 o 
   0   1  11      160.30       95.49     82.49 o 
   1   1  11       10.56        1.60     44.63 o 
   2   1  11        2.50      -41.62     41.62 o 
   3   1  11       63.22       45.10     47.84 o 
   4   1  11      318.44      343.08     83.64 o 
   5   1  11       82.26       81.26     55.28 o 
   6   1  11      377.35      424.20     62.63 o 
   7   1  11      230.67      296.18     72.56 o 
   8   1  11       55.71       16.72     54.20 o 
  -8   2  11        0.13      -50.80    103.12 o 
  -7   2  11       17.89      183.32     72.95 o 
  -6   2  11        8.30       27.82     47.73 o 
  -5   2  11      107.84      138.51     52.59 o 
  -4   2  11       40.48       56.46     47.31 o 
  -3   2  11       12.50       18.34     78.68 o 
  -2   2  11        0.79      -10.02     40.93 o 
  -1   2  11        6.08       12.15     52.90 o 
   0   2  11        4.83        3.75     43.35 o 
   1   2  11      142.72       72.64     46.00 o 
   2   2  11      160.34      108.98     49.09 o 
   3   2  11      200.55      151.23     52.41 o 
   4   2  11       55.19       41.71     49.86 o 
   5   2  11       47.31       16.37     52.85 o 
   6   2  11       78.22       -6.60     49.40 o 
   7   2  11        5.68      -49.44     50.19 o 
   8   2  11      109.68      158.28     65.12 o 
  -8   3  11        5.36       66.45    101.97 o 
  -7   3  11        2.25      -61.49     61.49 o 
  -6   3  11      149.84      216.78     56.66 o 
  -5   3  11      212.33      191.13     54.20 o 
  -4   3  11      101.37      197.91     76.57 o 
  -3   3  11      188.07      248.59     93.38 o 
  -2   3  11       71.19      114.64     51.56 o 
  -1   3  11       12.71      -13.41     43.54 o 
   0   3  11      117.35      187.40     86.31 o 
   1   3  11      486.96      451.88     58.33 o 
   2   3  11      233.25      211.63     57.48 o 
   3   3  11      338.29      297.73     55.46 o 
   4   3  11       94.28       37.11     50.14 o 
   5   3  11      659.06      638.95     69.66 o 
   6   3  11      751.13      862.28    202.42 o 
   7   3  11      949.06      937.37    144.17 o 
   8   3  11      508.55      467.56     70.35 o 
  -8   4  11       60.25       43.92    105.41 o 
  -7   4  11        0.44       -2.64     56.04 o 
  -6   4  11       28.42       66.07     51.36 o 
  -5   4  11      111.81      101.02     51.26 o 
  -4   4  11        4.35        1.32     46.70 o 
  -3   4  11       29.68      -32.21     59.20 o 
  -2   4  11       74.47      110.66     48.41 o 
  -1   4  11       86.96       26.67     46.66 o 
   0   4  11        0.03       -3.56     79.44 o 
   1   4  11      166.87      159.23     50.77 o 
   2   4  11       63.66      129.49     56.14 o 
   3   4  11        8.90       -5.04     48.58 o 
   4   4  11       48.08       70.06     50.82 o 
   5   4  11      581.91      609.77     68.58 o 
   6   4  11      268.30      206.51     58.19 o 
   7   4  11       39.47      -39.21     49.16 o 
   8   4  11      245.01      281.51     68.33 o 
  -8   5  11      182.42       81.73     84.02 o 
  -7   5  11      152.50      225.73     74.09 o 
  -6   5  11       74.88       63.39     47.80 o 
  -5   5  11      173.12      138.34     54.39 o 
  -4   5  11      487.33      677.47     93.38 o 
  -3   5  11      260.63      177.37    117.63 o 
  -2   5  11      329.55      374.76     59.00 o 
  -1   5  11      720.66      846.33     69.11 o 
   0   5  11       32.97       24.79     61.30 o 
   1   5  11      436.66      419.60     59.92 o 
   2   5  11      915.22      898.88    104.46 o 
   3   5  11      609.38      707.93     69.25 o 
   4   5  11      228.00      302.03     60.57 o 
   5   5  11        2.88      -21.73     73.90 o 
   6   5  11        2.62      -24.13     49.27 o 
   7   5  11        8.25       68.75     51.67 o 
   8   5  11      306.77      314.28    146.85 o 
  -7   6  11        0.08      -45.59     45.59 o 
  -6   6  11        1.64       39.92     44.14 o 
  -5   6  11       19.17      -22.54     51.56 o 
  -4   6  11        8.71       74.01     51.99 o 
  -3   6  11        1.28        6.15     48.23 o 
  -2   6  11       78.78       47.92     48.40 o 
  -1   6  11       82.04       54.14     48.53 o 
   0   6  11      141.54       62.04     49.69 o 
   1   6  11        3.82      -17.87     46.12 o 
   2   6  11       67.53       62.93     50.61 o 
   3   6  11       85.11       -8.50     50.90 o 
   4   6  11       26.23       -4.22     54.80 o 
   5   6  11        2.89      -36.48     65.88 o 
   6   6  11       24.45       35.13     66.84 o 
   7   6  11       25.37       13.45     48.90 o 
  -6   7  11       93.81      149.81     49.26 o 
  -5   7  11      210.26      237.26    127.58 o 
  -4   7  11      593.58      562.48     65.76 o 
  -3   7  11      468.88      417.48     62.66 o 
  -2   7  11      317.18      282.30     58.03 o 
  -1   7  11      372.60      362.97     58.80 o 
   0   7  11       27.14       12.21     48.47 o 
   1   7  11        4.65      -45.83     45.83 o 
   2   7  11      214.92      217.38     57.65 o 
   3   7  11      492.39      491.86    104.26 o 
   4   7  11      117.43      -43.78    120.11 o 
   5   7  11       11.37       14.68     77.53 o 
   6   7  11       60.32       93.41     69.55 o 
  -6   8  11       78.97       82.64     57.38 o 
  -5   8  11       91.77       90.32     46.28 o 
  -4   8  11       17.21      -18.32     47.80 o 
  -3   8  11        3.54       72.26     52.52 o 
  -2   8  11        6.61       49.54     50.76 o 
  -1   8  11      145.88      157.47     53.87 o 
   0   8  11       29.54       24.85     50.03 o 
   1   8  11       67.25       83.14     70.08 o 
   2   8  11      214.73      100.11     58.24 o 
   3   8  11       19.71       22.73     54.54 o 
   4   8  11      116.80       92.62     70.27 o 
   5   8  11       28.14       27.32     64.95 o 
   6   8  11       34.76      -12.78     91.69 o 
  -5   9  11      134.47      167.59     57.06 o 
  -4   9  11      324.80      526.72     76.62 o 
  -3   9  11       52.06       92.71     52.75 o 
  -2   9  11      261.53      272.06     57.52 o 
  -1   9  11      592.18      525.61     65.88 o 
   0   9  11      399.51      351.98     61.26 o 
   1   9  11      537.58      643.20     69.60 o 
   2   9  11      461.49      484.91     67.71 o 
   3   9  11        6.18      -43.00     53.09 o 
   4   9  11      119.58      230.87     97.53 o 
   5   9  11      573.45      559.23     57.28 o 
  -3  10  11      187.42      128.00     92.04 o 
  -2  10  11       77.63       25.22     49.29 o 
  -1  10  11       28.55        5.09     55.57 o 
   0  10  11       83.97      115.13     53.82 o 
   1  10  11      110.08       90.15     54.31 o 
   2  10  11       88.05       24.84     51.55 o 
   3  10  11      280.62      325.07     62.04 o 
  -5   0  12        1.61       45.83     66.84 o 
  -4   0  12      228.45      277.27     76.77 o 
  -3   0  12       27.29      131.38     67.98 o 
  -2   0  12      134.22      138.64     69.51 o 
  -1   0  12        2.84       55.00     66.07 o 
   0   0  12      415.88      647.74     90.51 o 
   1   0  12      501.82      624.44     93.19 o 
   2   0  12      880.65     1086.18    108.47 o 
   3   0  12      605.47      761.17     98.15 o 
   4   0  12        9.14      -23.68     68.36 o 
   5   0  12        7.37      -63.02     63.02 o 
  -5   1  12       62.14      155.57     50.63 o 
  -4   1  12       13.66       -6.05     79.63 o 
  -3   1  12       16.69      -21.61     65.69 o 
  -2   1  12       26.04       49.92     47.93 o 
  -1   1  12       10.27      -15.03     91.66 o 
   0   1  12      176.19      219.57     55.94 o 
   1   1  12       35.71       99.36     53.83 o 
   2   1  12      111.20      178.41     69.51 o 
   3   1  12        3.76        5.69     49.90 o 
   4   1  12       20.06       36.37     52.27 o 
   5   1  12        5.53      -50.35     50.35 o 
  -5   2  12       49.86      196.89     55.14 o 
  -4   2  12      154.72      186.70     57.43 o 
  -3   2  12      267.43      305.88     59.76 o 
  -2   2  12      289.79      462.52     63.08 o 
  -1   2  12      570.73      475.02     91.28 o 
   0   2  12      653.55      736.81     70.08 o 
   1   2  12      797.64      852.68     74.40 o 
   2   2  12      767.40      868.61     94.53 o 
   3   2  12      307.20      384.88     64.30 o 
   4   2  12      168.66      187.42     59.57 o 
  -4   3  12       43.22       -8.19     50.39 o 
  -3   3  12      155.64      122.94     54.37 o 
  -2   3  12      451.41      355.24     61.58 o 
  -1   3  12       54.88       94.53     60.34 o 
   0   3  12       79.13      133.33     53.45 o 
   1   3  12        2.92      -46.87     46.87 o 
   2   3  12      192.01      145.01     55.54 o 
   3   3  12      146.79      133.82     78.68 o 
   4   3  12      381.10      354.82    107.13 o 
  -4   4  12      121.98       98.76     54.39 o 
  -3   4  12      126.36       96.12     54.49 o 
  -2   4  12      197.60      366.22     62.63 o 
  -1   4  12      229.46      258.26     59.00 o 
   0   4  12      132.58      130.14     55.63 o 
   1   4  12       69.41      109.55     57.01 o 
   2   4  12      249.34      251.91     60.61 o 
   3   4  12      143.93      178.36     71.42 o 
   4   4  12       45.08       19.22     52.39 o 
  -3   5  12        0.51       84.29     55.61 o 
  -2   5  12       69.73       26.44     55.09 o 
  -1   5  12       23.82      -48.23     48.23 o 
   0   5  12        0.00      -32.59     52.45 o 
   1   5  12       29.76       34.78     54.10 o 
   2   5  12        3.77      -50.47     50.47 o 
   3   5  12      100.09      -27.92     52.69 o 
  -1   6  12       81.63      135.85     71.04 o 
   0   6  12      277.98      278.28     62.38 o 
   1   6  12      394.26      479.39     68.84 o 
                                                 
